# Supplementary material for: Data on empirical estimation of the relationship between agency costs and ownership structure in Italian listed companies (2002–2013)
Source: Data Brief. 2018 May 3;18:2010–2. doi: 10.1016/j.dib.2018.04.106 (PMC5998296; doi:10.1016/j.dib.2018.04.106)
Supplement: Supplementary file 2 — Supplementary material [file mmc2.zip]

Archive with 1 entries (1 files):
- Cartel1.xlsx
