# Supplementary material for: Data on empirical estimation of the relationship between agency costs and ownership structure in Italian listed companies (2002–2013)
Source: Data Brief. 2018 May 3;18:2010–2. doi: 10.1016/j.dib.2018.04.106 (PMC5998296; doi:10.1016/j.dib.2018.04.106)
Supplement: Supplementary file 2 — Supplementary material [file mmc2.zip › Cartel1.xlsx]

## Sheet: Sheet1
1	2	3	4	5	6	7	8	9
Firms	Year	Log Size	OWNCONC	BOWN	Debt	Sales-to-asset ratio	Family firms	Log Age
1	2002	4.21675	0.65	0.6243	0.0208143	-0.3679	1	0.30103
1	2003	4.25547	0.65	0.6243	0.00946403	-0.315993	1	0.477121
1	2004	4.32263	0.7174	0.6917	0.00649706	-0.236215	1	0.60206
1	2005	4.44602	0.7174	0.6917	0.00380375	-0.137291	1	0.69897
1	2006	4.80088	0.7403	0.6917	0.00355838	0.401533	1	0.778151
1	2007	4.84697	0.7403	0.6654	0.00675932	0.502942	1	0.845098
1	2008	4.94792	0.6687	0.5938	0.0446631	0.451925	1	0.90309
1	2009	5.14433	0.6554	0.5803	0.036646	0.81507	1	0.954243
1	2010	5.18777	0.6554	0.5803	0.0386736	0.946182	1	1
1	2011	5.03821	0.6554	0.5803	0.000362788	0.524561	1	1.04139
1	2012	4.99733	0.6554	0.5803	0.00702454	0.452098	1	1.07918
1	2013	5.08291	0.6554	0.5803	0.0635538	0.81584	1	1.11394
2	2002	0	0	0	0	-0.690644	0	1.14613
2	2003	0	0	0	0	-0.690644	0	1.17609
2	2004	5.37123	0	0	0.488758	0.0303674	0	1.20412
2	2005	5.39075	0	0	0.451324	0.103945	0	1.23045
2	2006	5.4251	0	0	0.340008	0.00203863	0	1.25527
2	2007	5.46718	0.7074	0	0.132917	0.0445668	1	1.27875
2	2008	5.46936	0.6902	0	0.178534	0.0154512	1	1.30103
2	2009	5.33654	0.7025	0	0.245387	-0.117997	1	1.32222
2	2010	5.34092	0.7025	0	0.2698	-0.0993534	1	1.34242
2	2011	5.39098	0.7227	0	0.281043	-0.0415737	1	1.36173
2	2012	5.40497	0.7227	0	0.272739	0.0130849	1	1.38021
2	2013	5.3998	0.7227	0	0.279494	0.0203331	1	1.39794
3	2002	4.19813	0	0	0.525398	0.224871	0	0.60206
3	2003	4.14684	0	0	0.477824	-0.104992	0	0.69897
3	2004	4.31691	0	0	0.378107	-0.0828147	0	0.778151
3	2005	4.42234	0	0	0.501374	-0.124686	0	0.845098
3	2006	4.55357	0.4231	0.3382	0.382301	-0.241284	1	0.90309
3	2007	4.93494	0.375	0.2692	0.404249	-0.057644	1	0.954243
3	2008	5.1193	0.4385	0	0.516069	-0.233603	0	1
3	2009	5.12557	0.3415	0	0.407016	-0.402176	0	1.04139
3	2010	5.29605	0.3227	0	0.478054	-0.280079	0	1.07918
3	2011	5.4611	0.299	0	0.484687	-0.0739296	0	1.11394
3	2012	0	0.617	0.0425	0	-0.692251	1	1.14613
3	2013	0	0.617	0.0425	0	-0.692251	1	1.17609
4	2002	4.62548	0.4413	0.4017	0.101761	0.919367	1	1.07918
4	2003	4.64537	0.4501	0.4017	0.178874	0.968781	1	1.11394
4	2004	4.53594	0.4477	0	0.225978	0.654	1	1.14613
4	2005	4.6357	0.3642	0	0.29178	0.722812	0	1.17609
4	2006	4.5889	0.3361	0	0.43193	0.848926	0	1.20412
4	2007	5.01292	0.8282	0.75	0.156832	0.341057	1	1.23045
4	2008	5.02332	0.8282	0.75	0.249293	0.304769	1	1.25527
4	2009	4.97222	0.832	0.75	0.222644	0.262194	1	1.27875
4	2010	4.97013	0.8651	0	0.165163	0.314309	0	1.30103
4	2011	4.93368	0.8155	0	0.134544	0.272125	0	1.32222
4	2012	4.82753	0.8155	0	0.113876	0.168038	0	1.34242
4	2013	4.77507	0.8155	0	0.126605	0.122133	0	1.36173
5	2002	5.59322	0.7769	0	0.3617	0.00774507	0	1.32222
5	2003	5.64678	0.7447	0	0.339861	0.194147	0	1.34242
5	2004	5.6916	0.705	0	0.293224	0.232064	0	1.36173
5	2005	5.72629	0.6793	0	0.240828	0.0497943	0	1.38021
5	2006	5.78755	0.6271	0	0.346584	-0.0979357	0	1.39794
5	2007	5.82474	0.6688	0	0.40457	-0.0012265	0	1.41497
5	2008	5.80716	0.6942	0	0.431037	0.00724375	0	1.43136
5	2009	5.81759	0.6773	0	0.352729	0.0012265	0	1.44716
5	2010	5.85009	0.6782	0.613	0.44375	-0.333942	1	1.4624
5	2011	5.91774	0.6881	0.613	0.405942	-0.226945	1	1.47712
5	2012	5.92768	0.6386	0.5484	0.364024	-0.215281	1	1.49136
5	2013	5.91836	0.6401	0.5484	0.397068	-0.21079	1	1.50515
6	2002	0	0	0	0	-0.78974	0	0.845098
6	2003	5.90043	0	0	0.0356861	-0.543323	0	0.90309
6	2004	5.89047	0	0	0.0187176	-0.580609	0	0.954243
6	2005	5.92402	0	0	0.0983383	0.106193	0	1
6	2006	5.90872	0.4437	0	0.0246739	0.100615	0	1.04139
6	2007	5.98816	0.4434	0	0.0190672	0.158403	0	1.07918
6	2008	6.04357	0.469	0	0.0138959	0.22259	0	1.11394
6	2009	6.07027	0.4693	0	0.0123881	0.0890915	0	1.14613
6	2010	6.10847	0.4404	0	0.00351365	0.0256081	0	1.17609
6	2011	6.08348	0.4208	0	0.00903696	-0.0763751	0	1.20412
6	2012	6.09616	0.427	0	0.0100551	-0.106893	0	1.23045
6	2013	6.09913	0.4	0	0.00613048	-0.0256081	0	1.25527
7	2002	5.35102	0.6082	0	0.559002	0.196062	1	1.04139
7	2003	5.3192	0.5562	0.3174	0.412571	0.31812	1	1.07918
7	2004	5.40796	0.8412	0.8412	0.395691	0.600379	1	1.11394
7	2005	5.51878	0.7693	0.7693	0.397771	-0.0841119	1	1.14613
7	2006	5.52068	0.5318	0.5318	0.156764	0.176286	1	1.17609
7	2007	5.5106	0.5014	0.5014	0.291936	0.379684	1	1.20412
7	2008	5.21927	0.4585	0.4223	0.547195	0.930045	1	1.23045
7	2009	4.8331	0.5581	0.2669	0.521569	0.093061	1	1.25527
7	2010	4.67639	0.4225	0	0.651704	0.00763782	0	1.27875
7	2011	4.10116	0.3255	0	1.19416	-0.54119	0	1.30103
7	2012	0	0.2721	0	0	-1.06519	0	1.32222
7	2013	0	0.2721	0	0	-1.06519	0	1.34242
8	2002	6.16467	0.5548	0	0.258701	0.183356	1	1.23045
8	2003	6.187	0.5764	0	0.331708	0.138962	1	1.25527
8	2004	6.21822	0.5978	0	0.314022	0.207135	1	1.27875
8	2005	6.21941	0.596	0	0.301061	0.203573	1	1.30103
8	2006	6.24309	0.6561	0	0.36072	0.00710638	1	1.32222
8	2007	6.29195	0.7272	0	0.139545	0.0633606	1	1.34242
8	2008	6.25988	0.7272	0	0.402084	0.078935	1	1.36173
8	2009	6.18756	0.679	0	0.282382	0.0693297	1	1.38021
8	2010	6.19265	0.7025	0	0.247593	0.0958237	1	1.39794
8	2011	6.17893	0.7042	0	0.234986	0.0580939	1	1.41497
8	2012	6.15109	0.7045	0	0.272425	0.0921897	1	1.43136
8	2013	6.10578	0.7149	0	0.318473	0.160451	1	1.44716
9	2002	5.12311	0.7079	0.6377	0.357857	-0.31425	0	1.87506
9	2003	5.1068	0.7079	0.6377	0.187258	-0.306519	0	1.88081
9	2004	4.99973	0.7236	0.671	0.0816487	-0.304999	0	1.88649
9	2005	5.10952	0.7236	0.671	0.0375891	-0.0292062	0	1.89209
9	2006	5.06235	0.7236	0.671	0.0119609	-0.00834588	0	1.89763
9	2007	5.16807	0.7236	0.671	0.0136943	0.422755	0	1.90309
9	2008	5.23558	0.7236	0.671	0.00761823	0.398993	0	1.90849
9	2009	5.1728	0.7236	0.671	0.00379277	0.321613	0	1.91381
9	2010	5.10842	0.7236	0.671	0.0983368	0.420787	0	1.91908
9	2011	5.13862	0.7804	0.7804	0.552438	0.701402	0	1.92428
9	2012	5.02741	0.7804	0.7804	0.410113	-0.0748822	0	1.92942
9	2013	5.05244	0.7804	0.7804	0.558454	0.00834588	0	1.9345
10	2002	5.83643	0.6673	0	0.337829	0.0427342	0	1.716
10	2003	5.89129	0.6673	0.0224	0.353989	0.126469	0	1.72428
10	2004	5.90193	0.6003	0.0224	0.353463	0.0698092	0	1.73239
10	2005	5.98628	0.6064	0	0.366952	0.0883234	0	1.74036
10	2006	6.00908	0.5561	0	0.323182	-0.0728803	0	1.74819
10	2007	6.10496	0.5956	0	0.352176	-0.0486287	0	1.75587
10	2008	6.16639	0.6314	0	0.334703	-0.0229569	0	1.76343
10	2009	6.25476	0.6213	0	0.354118	-0.00161075	0	1.77085
10	2010	6.28307	0.5903	0	0.316931	0.0126082	0	1.77815
10	2011	6.35512	0.5903	0	0.327772	0.00161075	0	1.78533
10	2012	6.36648	0.5954	0	0.340271	-0.0362587	0	1.79239
10	2013	6.37892	0.5959	0	0.332696	-0.0699169	0	1.79934
11	2002	6.52586	0.5984	0	0.567563	-7.64986e-05	0	0.845098
11	2003	6.50253	0.5923	0	0.49096	0.025316	0	0.90309
11	2004	6.5113	0.5923	0	0.434015	0.13714	0	0.954243
11	2005	6.55629	0.6422	0	0.425832	-0.175938	0	1
11	2006	6.60235	0.643	0	0.378714	7.64986e-05	0	1.04139
11	2007	6.69453	0.6205	0	0.410052	-0.0183864	0	1.07918
11	2008	6.77077	0.6395	0	0.539973	-0.156408	0	1.11394
11	2009	6.76473	0.613	0	0.495654	-0.138182	0	1.14613
11	2010	6.77918	0.613	0	0.418546	-0.00329033	0	1.17609
11	2011	6.80768	0.6333	0	0.42902	0.0791063	0	1.20412
11	2012	6.82521	0.6132	0	0.410553	0.164236	0	1.23045
11	2013	6.65762	0.5489	0	0.366019	0.435837	0	1.25527
12	2002	0	0	0	0	-0.823831	0	1.39794
12	2003	0	0	0	0	-0.823831	0	1.41497
12	2004	4.21197	0	0	0.0621416	0.70771	0	1.43136
12	2005	4.28171	0	0	0.238388	0.721447	0	1.44716
12	2006	4.31201	0	0	0.241984	0.83282	0	1.4624
12	2007	4.35224	0.7373	0.642	0.0565717	0.706188	1	1.47712
12	2008	4.3298	0.7532	0.6692	0.0277682	0.648573	1	1.49136
12	2009	4.23462	0.7333	0.6454	0.0284758	0.397995	1	1.50515
12	2010	4.36901	0.7444	0.6454	0.0701216	0.505183	1	1.51851
12	2011	4.44239	0.7298	0.6454	0.126014	0.554959	1	1.53148
12	2012	4.48727	0.6896	0.6454	0.0619916	0.526268	1	1.54407
12	2013	4.50911	0.7039	0.6493	0.0571028	0.592422	1	1.5563
13	2002	5.03997	0.3626	0.3227	0.5294	-0.156268	1	1.27875
13	2003	4.90603	0.3635	0.301	0.574853	-0.152886	1	1.30103
13	2004	4.97429	0.4777	0.4102	0.455058	-0.241582	1	1.32222
13	2005	4.88793	0.4555	0.4102	0.476077	-0.380078	1	1.34242
13	2006	4.93375	0.4029	0.3579	0.336685	-0.311186	1	1.36173
13	2007	4.94866	0.4029	0.3579	0.387	-0.370869	1	1.38021
13	2008	5.06426	0.423	0.378	0.367823	-0.235663	1	1.39794
13	2009	5.10823	0.4439	0.359	0.329982	-0.202335	1	1.41497
13	2010	5.12184	0.4571	0.3596	0.369242	-0.283432	1	1.43136
13	2011	5.08612	0.4675	0.3648	0.355257	-0.300202	1	1.44716
13	2012	5.0415	0.5253	0.3648	0.308668	-0.346211	1	1.4624
13	2013	5.04804	0.5264	0.3648	0.294818	-0.328875	1	1.47712
14	2002	4.78055	0.5012	0	0.168808	0.0522903	1	2.14613
14	2003	4.5952	0.5303	0	0.120289	-0.0122443	1	2.14922
14	2004	4.36014	0.6391	0.6391	0.151549	-0.0742847	1	2.15229
14	2005	4.44741	0.6839	0.6409	0.24416	-0.0736802	1	2.15534
14	2006	4.77286	0.709	0.709	0.301678	-0.0320298	1	2.15836
14	2007	4.55294	0.7336	0.7135	0.285727	-0.0889099	1	2.16137
14	2008	4.30874	0.7547	0.7547	0.392591	0.0731965	1	2.16435
14	2009	3.9667	0.7547	0.7547	0.387358	-0.0522686	1	2.16732
14	2010	4.03451	0.7547	0.7547	0.460472	0.00224388	1	2.17026
14	2011	4.09691	0.7547	0.7547	0.538612	0.0497528	1	2.17319
14	2012	4.08221	0.7547	0.7547	0.59093	0.0631894	1	2.17609
14	2013	4.02776	0.7547	0.7547	0.6212	0.0543644	1	2.17898
15	2002	5.07318	0.728	0.728	0.396213	-0.223554	1	1.14613
15	2003	5.07367	0.7616	0.7308	0.314364	-0.168822	1	1.17609
15	2004	5.10852	0.7616	0.7308	0.268406	-0.0970717	1	1.20412
15	2005	5.14452	0.7614	0.7308	0.267102	-0.206497	1	1.23045
15	2006	5.12684	0.681	0.731	0.256633	-0.238299	1	1.25527
15	2007	5.22447	0.681	0.731	0.362643	-0.198424	1	1.27875
15	2008	5.25935	0.681	0.731	0.431028	-0.219045	1	1.30103
15	2009	5.17933	0.681	0.731	0.38739	-0.397638	1	1.32222
15	2010	5.30949	0.681	0.731	0.372342	-0.302908	1	1.34242
15	2011	5.20837	0.681	0.731	0.42711	-0.419675	1	1.36173
15	2012	5.17547	0.681	0.731	0.49254	-0.399263	1	1.38021
15	2013	5.14937	0.681	0.731	0.452101	-0.41793	1	1.39794
16	2002	5.65401	0.3628	0	0.493182	-0.00224388	0	1.79239
16	2003	5.59681	0.3771	0.2946	0.505374	-0.0272591	1	1.79934
16	2004	5.64401	0.4492	0.349	0.564612	-0.0197878	1	1.80618
16	2005	5.7595	0.4492	0.349	0.456851	-0.00880125	1	1.81291
16	2006	5.88308	0.4455	0.349	0.520781	0.00294077	1	1.81954
16	2007	5.46597	0.7523	0	0.482954	-0.103161	0	1.82607
16	2008	5.45838	0.7798	0	0.486994	-0.102174	0	1.83251
16	2009	5.57759	0.8	0	0.490022	-0.0798184	0	1.83885
16	2010	5.55277	0.5708	0	0.501276	-0.0904478	0	1.8451
16	2011	5.53461	0.5912	0	0.516191	-0.0915596	0	1.85126
16	2012	5.52885	0.5909	0	0.513539	-0.0887894	0	1.85733
16	2013	5.44434	0.5911	0	0.527119	-0.103097	0	1.86332
17	2002	0	0	0	0	-0.640252	0	0.477121
17	2003	0	0	0	0	-0.640252	0	0.60206
17	2004	0	0	0	0	-0.640252	0	0.69897
17	2005	0	0	0	0	-0.640252	0	0.778151
17	2006	3.94724	0	0	0.200442	0.757317	0	0.845098
17	2007	4.00264	0	0	0.131405	0.664716	0	0.90309
17	2008	4.05877	0.6211	0.5284	0.0484715	-0.0410059	1	0.954243
17	2009	4.31338	0.5787	0.486	0.18068	0.232648	1	1
17	2010	4.40975	0.5787	0.486	0.224215	0.28129	1	1.04139
17	2011	4.48206	0.5836	0.5836	0.159884	0.221418	1	1.07918
17	2012	4.51435	0.6297	0.6297	0.116576	0.324589	1	1.11394
17	2013	4.59262	0.7098	0.7098	0.13585	0.304997	1	1.14613
18	2002	0	0	0	0	-0.699893	0	0
18	2003	0	0	0	0	-0.699893	0	0
18	2004	5.19779	0	0	0.54399	0.0938093	0	0.30103
18	2005	5.27657	0	0	0.588131	0.0958038	0	0.477121
18	2006	5.31892	0	0	0.54137	0.407035	0	0.60206
18	2007	5.34385	0.756	0.6352	0.423396	0.279388	1	0.69897
18	2008	5.32265	0.7352	0.6352	0.53648	0.274424	1	0.778151
18	2009	5.28826	0.7352	0.6352	0.565751	0.392374	1	0.845098
18	2010	5.26603	0.7352	0.6352	0.573757	0.326006	1	0.90309
18	2011	5.24042	0.7352	0.6352	0.609618	0.418297	1	0.954243
18	2012	5.20987	0.7352	0.6352	0.610622	0.362279	1	1
18	2013	5.20147	0.7352	0.6352	0.628222	0.39392	1	1.04139
19	2002	0	0	0	0	-0.692251	0	0
19	2003	0	0	0	0	-0.692251	0	0
19	2004	4.49079	0	0	0.363424	-0.00475399	0	0
19	2005	4.77519	0	0	0.453459	0.316262	0	0
19	2006	4.81542	0	0	0.518136	0.274435	0	0.30103
19	2007	4.86603	0.6951	0.5147	0.372152	-0.0456631	1	0.477121
19	2008	4.98039	0.7706	0.5651	0.448108	0.0567693	1	0.60206
19	2009	5.08351	0.6144	0.5147	0.588511	-0.195623	1	0.69897
19	2010	5.4233	0.6088	0.5147	0.491178	0.210149	1	0.778151
19	2011	5.43376	0.5909	0.5147	0.435411	0.136339	1	0.845098
19	2012	5.39462	0.5823	0.5147	0.365609	-0.00576516	1	0.90309
19	2013	5.25189	0.5823	0.5147	0.522231	-0.153209	1	0.954243
20	2002	5.56906	0.67	0.6224	0.308842	-0.0352336	1	1.50515
20	2003	5.48663	0.67	0.6224	0.415771	-0.0175653	1	1.51851
20	2004	5.49487	0.6183	0.6183	0.240919	0.157241	1	1.53148
20	2005	5.52506	0.6683	0.6183	0.18788	0.17042	1	1.54407
20	2006	5.5985	0.6529	0.5826	0.064524	0.192935	1	1.5563
20	2007	5.66839	0.6514	0.5826	0.100333	0.311795	1	1.5682
20	2008	5.65736	0.7159	0.6106	0.142815	0.357033	1	1.57978
20	2009	5.42815	0.6532	0.5846	0.226856	-0.0194703	1	1.59106
20	2010	5.51524	0.6533	0.5846	0.142291	0.0738316	1	1.60206
20	2011	5.58943	0.5846	0.5846	0.209718	0.13533	1	1.61278
20	2012	5.58327	0.5846	0.5846	0.225223	0.183956	1	1.62325
20	2013	5.57797	0.5846	0.5846	0.18998	0.202625	1	1.63347
21	2002	0	0	0	0	-1.06519	0	1.11394
21	2003	4.45091	0	0	0.532104	-0.212648	0	1.14613
21	2004	4.52334	0	0	0.430593	-0.240999	0	1.17609
21	2005	4.68246	0.7118	0	0.322194	-0.512988	1	1.20412
21	2006	4.87185	0.691	0	0.312428	-0.398758	1	1.23045
21	2007	5.0271	0.6921	0	0.393433	-0.0972768	1	1.25527
21	2008	5.06253	0.6921	0	0.396149	-0.0536058	1	1.27875
21	2009	5.08173	0.6722	0.0231	0.513862	0.279241	1	1.30103
21	2010	4.84311	0.6722	0.0231	0.737037	0.828471	1	1.32222
21	2011	4.63757	0.6806	0.5	0.240009	-0.0393792	1	1.34242
21	2012	4.67357	0.6806	0	0.142654	-0.00273489	1	1.36173
21	2013	4.68533	0.654	0.5936	0.131026	0.169947	1	1.38021
22	2002	4.98007	0.8146	0.5103	0.295787	0.237748	1	1.78533
22	2003	5.00785	0.8146	0.5103	0.305024	0.248426	1	1.79239
22	2004	5.03172	0.8279	0.5236	0.223838	0.442098	1	1.79934
22	2005	5.02499	0.8775	0.5732	0.155811	0.450228	1	1.80618
22	2006	5.06278	0.8846	0.5732	0.132137	0.444039	1	1.81291
22	2007	5.09651	0.8843	0.5729	0.0998631	0.458807	1	1.81954
22	2008	5.10373	0.8843	0.5729	0.255358	0.199366	1	1.82607
22	2009	5.07637	0.847	0.5595	0.282458	0.0900893	1	1.83251
22	2010	5.07899	0.847	0.5595	0.284053	0.0702609	1	1.83885
22	2011	5.05698	0.847	0.5595	0.365577	0.110588	1	1.8451
22	2012	4.93327	0.847	0.5595	0.348377	-0.0145583	1	1.85126
22	2013	4.96249	0.847	0.5595	0.287856	-0.00534946	1	1.85733
23	2002	4.89718	0	0	0.437941	0.173182	0	1.47712
23	2003	4.87588	0	0	0.403618	0.192208	0	1.49136
23	2004	4.92474	0	0	0.355557	0.218146	0	1.50515
23	2005	4.97634	0	0	0.319159	0.329845	0	1.51851
23	2006	5.02981	0.6404	0.0383	0.232797	0.0573725	1	1.53148
23	2007	5.16328	0.5987	0.0383	0.262302	0.34309	1	1.54407
23	2008	5.1496	0.6027	0.0383	0.293126	0.408253	1	1.5563
23	2009	4.8861	0.6027	0.0926	0.325762	-0.0619823	1	1.5682
23	2010	4.97094	0.6145	0.0926	0.302299	0.102174	1	1.57978
23	2011	5.06384	0.6145	0.0926	0.302449	0.214648	1	1.59106
23	2012	5.07788	0.6145	0.0926	0.304325	0.259303	1	1.60206
23	2013	5.0849	0.6271	0.0926	0.373948	0.18181	1	1.61278
24	2002	3.66285	0.7174	0	0	-0.178002	0	2.11394
24	2003	3.79768	0.6921	0	0	-0.122133	0	2.11727
24	2004	3.69539	0.7211	0	0	-0.170371	0	2.12057
24	2005	3.71533	0.6955	0	0	-0.163296	0	2.12385
24	2006	3.76298	0.6955	0	0.0142419	-0.281852	0	2.1271
24	2007	3.8334	0.6955	0	0.0159699	-0.27571	0	2.13033
24	2008	3.89387	0.6937	0	0.0298505	-0.269505	0	2.13354
24	2009	3.80065	0.6736	0	0.0335206	-0.279004	0	2.13672
24	2010	3.89796	0.6736	0	0.0235819	-0.269022	0	2.13988
24	2011	3.92624	0.6237	0	0.0381332	-0.267175	0	2.14301
24	2012	3.90859	0.6237	0	0.0581872	-0.269796	0	2.14613
24	2013	3.86356	0.6237	0	0.0523981	-0.274285	0	2.14922
25	2002	3.4729	0.7371	0	0.284239	-0.108558	1	2.11059
25	2003	4.66945	0.8617	0	0.311971	0.529398	1	2.11394
25	2004	4.99409	0.8346	0	0.304988	0.446158	1	2.11727
25	2005	5.15371	0.8346	0	0.437444	0.697956	1	2.12057
25	2006	5.14072	0.8283	0	0.556613	0.259255	1	2.12385
25	2007	4.89188	0.8108	0	0.360533	0.07319	1	2.1271
25	2008	4.79504	0.8501	0	0.379568	0.0298394	1	2.13033
25	2009	4.59768	0.8277	0	0.442249	-0.0298394	1	2.13354
25	2010	3.28623	0.5301	0.0369	0.532246	-0.133518	1	2.13672
25	2011	3.61679	0.5301	0.0369	0.422904	-0.109896	1	2.13988
25	2012	3.58557	0.5301	0.1043	0.401338	-0.106635	1	2.14301
25	2013	3.55023	0.4841	0.1043	0.402813	-0.106354	1	2.14613
26	2002	5.75269	0.7117	0.6003	0.355567	0.0992792	1	1.49136
26	2003	5.8019	0.6211	0.6003	0.316086	0.191469	1	1.50515
26	2004	5.83135	0.6212	0.6003	0.296021	0.166035	1	1.51851
26	2005	5.85225	0.6371	0.5844	0.318368	-0.00129099	1	1.53148
26	2006	5.90633	0.6264	0.5844	0.307008	0.0438686	1	1.54407
26	2007	5.95994	0.6092	0.5844	0.329193	0.0248626	1	1.5563
26	2008	6.02562	0.6309	0.5844	0.404989	0.12078	1	1.5682
26	2009	5.91693	0.6116	0.5652	0.380175	-0.0197237	1	1.57978
26	2010	6.03151	0.6116	0.5652	0.341167	0.129158	1	1.59106
26	2011	6.09848	0.6134	0.5652	0.37117	0.10072	1	1.60206
26	2012	6.14259	0.6134	0.5652	0.365892	0.133197	1	1.61278
26	2013	6.19483	0.6134	0.5652	0.348474	0.24399	1	1.62325
27	2002	4.67126	0.698	0	0.209217	0.0389429	1	1.97772
27	2003	4.40647	0.712	0	0.118047	-0.0413681	1	1.98227
27	2004	4.07893	0.8494	0	0.148244	-0.11089	0	1.98677
27	2005	3.81564	0.7993	0	0.130897	-0.143534	0	1.99123
27	2006	4.11992	0.8517	0	0.105312	-0.129724	0	1.99564
27	2007	3.69346	0.7509	0	0.139549	-0.158717	0	2
27	2008	5.02668	0.6576	0	0.371815	0.0541791	0	2.00432
27	2009	4.68571	0.6726	0	0.445937	-0.0822994	0	2.0086
27	2010	4.54404	0.6726	0	0.517627	-0.112129	0	2.01284
27	2011	4.52843	0.6726	0	0.569281	-0.111891	0	2.01703
27	2012	4.83581	0.6726	0	0.580608	-0.0363798	0	2.02119
27	2013	4.52469	0.6811	0	0.618491	-0.107137	0	2.02531
28	2002	0	0	0	0	-0.690644	0	1.04139
28	2003	0	0	0	0	-0.690644	0	1.07918
28	2004	0	0	0	0	-0.690644	0	1.11394
28	2005	0	0	0	0	-0.690644	0	1.14613
28	2006	0	0	0	0	-0.690644	0	1.17609
28	2007	0	0	0	0	-0.690644	0	1.20412
28	2008	0	0	0	0	-0.690644	0	1.23045
28	2009	5.19903	0	0	0.464425	0.449774	0	1.25527
28	2010	5.30878	0	0	0.383915	0.614929	0	1.27875
28	2011	5.38496	0	0	0.309063	0.644878	0	1.30103
28	2012	5.44611	0.6917	0.6584	0.165721	0.460806	1	1.32222
28	2013	5.5085	0.7211	0.6584	0.19233	0.450486	1	1.34242
29	2002	6.16987	0.6127	0.5913	0.342891	0.0906418	1	1.34242
29	2003	6.16482	0.6361	0.5942	0.283486	0.0408024	1	1.36173
29	2004	6.44273	0.6904	0.5942	0.323947	0.0147605	1	1.38021
29	2005	6.47003	0.677	0.5942	0.282174	0.0374947	1	1.39794
29	2006	6.50583	0.6683	0.543	0.230944	0.0940551	1	1.41497
29	2007	6.54359	0.6721	0.5468	0.230537	0.133674	1	1.43136
29	2008	6.54657	0.6089	0.5539	0.261653	0.0871798	1	1.44716
29	2009	6.42681	0.5667	0.5667	0.301133	-0.0642629	1	1.4624
29	2010	6.42299	0.5868	0.5667	0.281464	-0.0530576	1	1.47712
29	2011	6.4452	0.6162	0.5667	0.293798	-0.034803	1	1.49136
29	2012	6.44924	0.5667	0.5667	0.304019	-0.0180417	1	1.50515
29	2013	6.43981	0.6198	0.5667	0.294941	0.0143729	1	1.51851
30	2002	4.75455	0.3799	0.5045	0.0122105	-0.249951	1	1.17609
30	2003	4.73237	0.3799	0.5045	0.0147601	-0.0808021	1	1.20412
30	2004	4.69409	0.3799	0.5045	0.0117866	-0.17586	1	1.23045
30	2005	4.65215	0.3293	0.4349	0.0186205	-0.270046	1	1.25527
30	2006	4.67825	0.3293	0.4349	0.0173694	-0.256545	1	1.27875
30	2007	4.76535	0.3293	0.4349	0.0145842	-0.176096	1	1.30103
30	2008	4.75358	0.3293	0.4349	0.00965907	-0.191591	1	1.32222
30	2009	4.68899	0.3293	0.4349	0.0174744	-0.246313	1	1.34242
30	2010	4.68327	0.3185	0.3747	0.0248568	-0.230098	1	1.36173
30	2011	4.71808	0.3185	0.3747	0.0213501	-0.217579	1	1.38021
30	2012	4.71319	0.3724	0.3185	0.024817	-0.216277	1	1.39794
30	2013	4.68383	0.3724	0.3185	0.0744534	-0.265834	1	1.41497
31	2002	5.09115	0.7782	0.7379	0.0270398	-0.119984	1	1.25527
31	2003	5.12508	0.7379	0.7379	0.000102325	-0.101789	1	1.27875
31	2004	5.20938	0.7492	0.7288	0.000292765	0.0255731	1	1.30103
31	2005	5.25394	0.7704	0.7288	0.0443617	0.0357922	1	1.32222
31	2006	5.33851	0.7288	0.7288	0.0617018	0.297086	1	1.34242
31	2007	5.41452	0.7492	0.7288	0.0324306	0.55992	1	1.36173
31	2008	5.36053	0.7787	0.7288	0.0380911	0.56173	1	1.38021
31	2009	5.35537	0.7492	0.7288	0.000731321	0.563868	1	1.39794
31	2010	5.38661	0.7492	0.7288	0	0.567601	1	1.41497
31	2011	5.44956	0.749	0.7288	0	0.740273	1	1.43136
31	2012	5.44081	0.749	0.7288	0	0.77726	1	1.44716
31	2013	5.3971	0.7496	0.7288	0	0.0872824	1	1.4624
32	2002	0	0	0	0	-0.690644	0	1.54407
32	2003	0	0	0	0	-0.690644	0	1.5563
32	2004	4.63909	0	0	0.331888	0.603251	0	1.5682
32	2005	4.68228	0.6272	0.5872	0.238896	0.319305	1	1.57978
32	2006	4.75418	0.6632	0.5872	0.305801	0.387905	1	1.59106
32	2007	4.76473	0.6032	0.5632	0.223088	0.496051	1	1.60206
32	2008	4.78176	0.6032	0.5632	0.281404	0.547892	1	1.61278
32	2009	4.75942	0.6674	0.6319	0.291069	0.456267	1	1.62325
32	2010	4.76512	0.6867	0.6572	0.264775	0.505457	1	1.63347
32	2011	4.74468	0.7041	0.6835	0.362693	0.548348	1	1.64345
32	2012	4.70556	0.7041	0.6835	0.395929	0.463979	1	1.65321
32	2013	4.7498	0.7041	0.6835	0.322952	0.474075	1	1.66276
33	2002	5.65129	0.8807	0.8807	0.140039	-0.301247	1	1.97313
33	2003	5.68566	0.8807	0.8807	0.112656	-0.294477	1	1.97772
33	2004	5.78357	0.8807	0.8807	0.197019	-0.320343	1	1.98227
33	2005	6.11079	0.8807	0.8807	0.196981	-0.230656	1	1.98677
33	2006	6.1625	0.8807	0.8807	0.158774	-0.2064	1	1.99123
33	2007	6.20122	0.8807	0.8807	0.153771	-0.192917	1	1.99564
33	2008	6.20531	0.8765	0.8765	0.155585	-0.158684	1	2
33	2009	6.11364	0.8761	0.8761	0.150415	-0.243531	1	2.00432
33	2010	6.12282	0.876	0.876	0.142452	-0.245573	1	2.0086
33	2011	6.15411	0.876	0.876	0.152847	-0.191813	1	2.01284
33	2012	6.13216	0.876	0.876	0.148321	-0.215743	1	2.01703
33	2013	6.14387	0.876	0.876	0.151888	-0.183305	1	2.02119
34	2002	5.34654	0.7064	0.684	0.0595089	-0.517705	1	0.477121
34	2003	5.38794	0.7064	0.684	0.105675	-0.502352	1	0.60206
34	2004	5.4182	0.7023	0.6799	0.0931171	-0.487495	1	0.69897
34	2005	5.43006	0.7023	0.6799	0.082013	-0.498805	1	0.778151
34	2006	5.47536	0.7023	0.6799	0.0709478	-0.499423	1	0.845098
34	2007	5.50161	0.7023	0.6799	0.114554	-0.483446	1	0.90309
34	2008	5.45773	0.7023	0.6799	0.0693523	-0.488172	1	0.954243
34	2009	5.39311	0.654	0.6316	0.0616534	-0.512218	1	1
34	2010	5.37677	0.654	0.6316	0.0534753	-0.50823	1	1.04139
34	2011	5.33909	0.654	0.6316	0.0553211	-0.514404	1	1.07918
34	2012	5.27346	0.654	0.6316	0.0424061	-0.531094	1	1.11394
34	2013	5.2423	0.654	0.6316	0.0616765	-0.532662	1	1.14613
35	2002	5.58099	0.5736	0.5285	0.48675	0.0205929	1	1.62325
35	2003	5.59093	0.575	0.5497	0.472713	0.0719939	1	1.63347
35	2004	5.71068	0.5938	0.5697	0.284422	0.318776	1	1.64345
35	2005	5.79018	0.6201	0.5697	0.275909	0.228835	1	1.65321
35	2006	5.82425	0.6192	0.5697	0.283155	0.297605	1	1.66276
35	2007	5.91048	0.6192	0.5697	0.299732	0.18298	1	1.6721
35	2008	5.98828	0.5977	0.5697	0.359181	0.25471	1	1.68124
35	2009	5.68792	0.6037	0.5836	0.491103	-0.202033	1	1.6902
35	2010	5.85597	0.6734	0.6533	0.446965	0.0195983	1	1.69897
35	2011	5.96576	0.6744	0.6533	0.445702	0.174777	1	1.70757
35	2012	5.94169	0.6533	0.6533	0.474529	0.284218	1	1.716
35	2013	5.94049	0.7041	0.6533	0.499286	0.360534	1	1.72428
36	2002	4.75547	0.6873	0.7627	0.189534	-0.0295722	1	1.51851
36	2003	4.77722	0.6873	0.7627	0.173154	0.0317233	1	1.53148
36	2004	4.81499	0.6873	0.7403	0.118293	0.0844378	1	1.54407
36	2005	4.84509	0.647	0.7318	0.041734	0.0962496	1	1.5563
36	2006	4.92494	0.647	0.7318	0.032969	0.134892	1	1.5682
36	2007	4.97043	0.647	0.7318	0.0654084	0.150846	1	1.57978
36	2008	4.97446	0.647	0.7318	0.0352135	0.159934	1	1.59106
36	2009	4.88073	0.647	0.7318	0.0376546	-0.0349855	1	1.60206
36	2010	4.97283	0.6646	0.733	0.00934843	0.0303859	1	1.61278
36	2011	5.01296	0.6646	0.733	0.0543991	0.0171998	1	1.62325
36	2012	5.01662	0.6646	0.733	0.0322484	-0.0296665	1	1.63347
36	2013	5.01932	0.6646	0.733	0.0122813	-0.0442465	1	1.64345
37	2002	5.4518	0.6001	0	0.117221	-0.0477352	1	1.74036
37	2003	5.46543	0.6244	0	0.111745	-0.0836123	1	1.74819
37	2004	5.59246	0.6452	0	0.293181	-0.188635	1	1.75587
37	2005	5.93338	0.6678	0.0205	0.32729	0.0177275	1	1.76343
37	2006	6.02105	0.655	0.0307	0.282942	0.123913	1	1.77085
37	2007	6.0596	0.6598	0.0355	0.236903	0.123329	1	1.77815
37	2008	6.0383	0.6614	0.0371	0.257126	0.104577	1	1.78533
37	2009	5.91512	0.6614	0.0371	0.247383	-0.051031	1	1.79239
37	2010	5.92545	0.6832	0.0371	0.228354	-0.0690354	1	1.79934
37	2011	5.96989	0.6832	0.0371	0.242456	-0.00698891	1	1.80618
37	2012	5.98954	0.6832	0.0371	0.236048	0.00125039	1	1.81291
37	2013	5.99503	0.6921	0.046	0.244226	0.0445192	1	1.81954
38	2002	4.96404	0.635	0.51	0.195806	-0.000545243	1	1.39794
38	2003	4.98067	0.6551	0.5301	0.170626	0.0539785	1	1.41497
38	2004	4.97792	0.5691	0.5691	0.133239	0.100533	1	1.43136
38	2005	4.97867	0.5691	0.5691	0.163465	0.000545243	1	1.44716
38	2006	4.98487	0.5691	0.5691	0.193252	-0.0327506	1	1.4624
38	2007	4.9987	0.5691	0.5691	0.266161	-0.172391	1	1.47712
38	2008	5.01909	0.5691	0.5691	0.31159	-0.201643	1	1.49136
38	2009	4.99274	0.5904	0.5691	0.319226	-0.221289	1	1.50515
38	2010	5.00591	0.6692	0.5691	0.30917	-0.188722	1	1.51851
38	2011	5.01432	0.7194	0.5691	0.326421	-0.16358	1	1.53148
38	2012	5.0138	0.7194	0.5691	0.304928	-0.0798097	1	1.54407
38	2013	4.99149	0.7194	0.5691	0.276484	-0.0889693	1	1.5563
39	2002	4.54004	0.1076	0.0658	0.240234	0.309146	1	0.90309
39	2003	4.43451	0.3401	0.2959	0.234949	0.126944	1	0.954243
39	2004	4.24207	0.3401	0.2959	0.230615	-0.107829	1	1
39	2005	4.61166	0.5551	0.5162	0.185159	0.21983	1	1.04139
39	2006	4.62045	0.5241	0.485	0.111782	0.28346	1	1.07918
39	2007	4.6428	0.5241	0.485	0.127713	0.2563	1	1.11394
39	2008	4.56049	0.4879	0.4488	0.199191	0.45488	1	1.14613
39	2009	4.34124	0.4018	0.3603	0.175495	0.0274411	1	1.17609
39	2010	4.31184	0.4018	0.3603	0.24261	-0.0274411	1	1.20412
39	2011	4.25698	0.3366	0.2951	0.276334	0.0761346	1	1.23045
39	2012	4.03443	0.3366	0.2951	0.110221	-0.0355683	1	1.25527
39	2013	3.80909	0.2951	0.2951	0.146733	-0.0766873	1	1.27875
40	2002	4.87079	0.7285	0	0.0804995	0.119232	1	2.04922
40	2003	4.87777	0.7285	0	0.086347	0.186892	1	2.05308
40	2004	4.84778	0.7285	0	0.00496595	0.395103	1	2.0569
40	2005	4.796	0.7285	0	0.0552471	0.58608	1	2.0607
40	2006	0	0.7284	0.7284	0	-1.13224	1	2.06446
40	2007	5.06559	0.9495	0.9495	0.463494	-0.781095	1	2.06819
40	2008	5.64614	0.9467	0.8996	0.564706	-0.119232	1	2.07188
40	2009	5.57931	0.9467	0.8996	0.594838	-0.227249	1	2.07555
40	2010	5.55885	0.9467	0.8996	0.638238	0.207573	1	2.07918
40	2011	5.43429	0.9467	0.8996	0.73452	0.106079	1	2.08279
40	2012	3.53237	0.9467	0.8996	0.617577	-0.680228	1	2.08636
40	2013	3.2907	0.9467	0.8996	0.734599	-0.683111	1	2.08991
41	2002	6.41195	0.5175	0.4705	0.396087	0.0837018	1	1.98677
41	2003	6.45316	0.4948	0.4705	0.382215	0.112772	1	1.99123
41	2004	6.48589	0.5148	0.4705	0.425628	0.0276955	1	1.99564
41	2005	6.52926	0.5345	0.4819	0.407848	0.0350545	1	2
41	2006	6.61666	0.5527	0.5001	0.414041	0.103734	1	2.00432
41	2007	6.62479	0.5572	0.5046	0.433868	0.0473897	1	2.0086
41	2008	6.67474	0.5554	0.5046	0.46798	0.0630865	1	2.01284
41	2009	6.63011	0.5888	0.5132	0.427295	0.0336433	1	2.01703
41	2010	6.68174	0.6275	0.5132	0.475385	0.0223756	1	2.02119
41	2011	6.6554	0.6275	0.5132	0.47051	-0.0325013	1	2.02531
41	2012	6.70441	0.6275	0.5132	0.475308	0.0199383	1	2.02938
41	2013	6.67687	0.6272	0.5129	0.479415	0.115925	1	2.03342
42	2002	5.00426	0.5498	0.5498	0.116768	-0.217494	1	1.23045
42	2003	4.97255	0.5503	0.5503	0.117399	-0.137343	1	1.25527
42	2004	4.98501	0.5501	0.5501	0.120124	-0.144323	1	1.27875
42	2005	5.01313	0.5501	0.5501	0.0991167	-0.0852449	1	1.30103
42	2006	5.03172	0.5501	0.5501	0.122984	-0.099403	1	1.32222
42	2007	5.05354	0.5938	0.0938	0.109438	-0.080748	0	1.34242
42	2008	5.0981	0.6152	0.0938	0.156916	-0.109329	0	1.36173
42	2009	5.0507	0.6152	0.0938	0.192613	-0.169639	0	1.38021
42	2010	5.06545	0.6216	0.1002	0.260606	-0.222854	0	1.39794
42	2011	5.05242	0.5742	0.1002	0.305149	-0.256997	0	1.41497
42	2012	4.91543	0.5742	0.1002	0.373496	-0.388964	0	1.43136
42	2013	4.89466	0.5742	0.1002	0.402217	-0.394553	0	1.44716
43	2002	6.41195	0.6073	0.3987	0.436415	0.0290107	1	1.41497
43	2003	6.45316	0.6073	0.3987	0.407701	0.0776115	1	1.43136
43	2004	6.48589	0.6073	0.3987	0.440582	0.00224116	1	1.44716
43	2005	6.52926	0.5916	0.4553	0.417666	0.0105712	1	1.4624
43	2006	6.61666	0.6263	0.4553	0.421121	0.0805527	1	1.47712
43	2007	6.62479	0.6695	0.4566	0.440179	0.0282425	1	1.49136
43	2008	6.67474	0.7135	0.4566	0.476329	0.0480514	1	1.50515
43	2009	6.63011	0.8191	0.5183	0.43564	0.018528	1	1.51851
43	2010	6.68174	0.8572	0.5203	0.4777	0.0146107	1	1.53148
43	2011	6.6554	0.8572	0.5203	0.471428	-0.0375245	1	1.54407
43	2012	6.70441	0.9997	0.5237	0.478682	0.0179309	1	1.5563
43	2013	6.67687	0.9952	0.5192	0.484106	0.112437	1	1.5682
44	2002	0	0	0	0	-0.699893	0	1.04139
44	2003	4.07722	0	0	0.564143	-0.255857	0	1.07918
44	2004	4.23525	0	0	0.56048	-0.177382	0	1.11394
44	2005	4.28486	0	0	0.457608	-0.139858	0	1.14613
44	2006	4.38922	0.6895	0	0.348013	-0.295749	0	1.17609
44	2007	4.48619	0.7119	0	0.41834	-0.321837	0	1.20412
44	2008	4.64978	0.6422	0	0.5769	-0.464404	0	1.23045
44	2009	4.7911	0.6887	0	0.557068	-0.453815	0	1.25527
44	2010	4.89716	0.4645	0	0.511905	-0.407597	0	1.27875
44	2011	4.79671	0.2478	0	0.987834	-0.0769918	0	1.30103
44	2012	4.75455	0.2166	0	1.33701	0.0769918	0	1.32222
44	2013	4.76612	0.2091	0	1.82622	0.409931	0	1.34242
45	2002	5.21131	0.3913	0.4292	0.440886	-0.214205	1	1.4624
45	2003	5.15953	0.3913	0.4292	0.437132	-0.170187	1	1.47712
45	2004	5.13046	0.3911	0.429	0.431815	-0.150257	1	1.49136
45	2005	5.02127	0.3882	0.4262	0.343702	-0.12489	1	1.50515
45	2006	5.0019	0.4691	0.5148	0.248864	-0.159314	1	1.51851
45	2007	5.07127	0.4691	0.5148	0.228399	-0.0705844	1	1.53148
45	2008	5.05065	0.5407	0.5027	0.185882	-0.0382091	1	1.54407
45	2009	4.997	0.5407	0.5027	0.112531	-0.0822236	1	1.5563
45	2010	5.02702	0.5371	0.5829	0.205154	-0.238463	1	1.5682
45	2011	5.15568	0.5371	0.5829	0.197098	0.0662914	1	1.57978
45	2012	5.13081	0.5371	0.5829	0.160147	-0.00271375	1	1.59106
45	2013	5.11086	0.5371	0.5829	0.138698	-0.0325536	1	1.60206
46	2002	4.44458	0.4417	0.1083	0.061397	-0.687263	0	0.845098
46	2003	4.47274	0.4417	0.1484	0.0516561	-0.484079	0	0.90309
46	2004	4.68287	0.4417	0.1484	0.0527139	-0.19419	0	0.954243
46	2005	4.84447	0.5238	0.1484	0.0226492	-0.0464902	0	1
46	2006	5.04703	0.5307	0.1484	0.0136254	0.0464902	0	1.04139
46	2007	5.20007	0.5617	0.1484	0.193761	-0.0861633	0	1.07918
46	2008	5.23101	0.6034	0.1484	0.250105	-0.0944468	0	1.11394
46	2009	5.19062	0.6034	0.1484	0.238726	-0.151354	0	1.14613
46	2010	5.18037	0.6034	0.1484	0.316344	-0.141245	0	1.17609
46	2011	4.90459	0.5463	0	0.303474	-0.282446	0	1.20412
46	2012	4.9286	0.5463	0	0.276338	-0.213173	0	1.23045
46	2013	4.87688	0.6943	0	0.30887	-0.281398	0	1.25527
47	2002	0	0	0	0	-0.801988	0	1.07918
47	2003	0	0	0	0	-0.768513	0	1.11394
47	2004	5.22388	0	0	0.409563	0.00175926	0	1.14613
47	2005	5.21826	0	0	0.366845	-0.0194615	0	1.17609
47	2006	5.21919	0	0	0.410553	-0.00175926	0	1.20412
47	2007	5.22355	0.6804	0.6748	0.296693	0.0385522	1	1.23045
47	2008	5.21727	0.7109	0.7109	0.0945973	-0.129342	1	1.25527
47	2009	5.17403	0.7213	0.7213	0.191919	-0.169274	1	1.27875
47	2010	5.16246	0.7213	0.7213	0.221808	-0.0718469	1	1.30103
47	2011	5.15632	0.7213	0.7213	0.217296	0.00732119	1	1.32222
47	2012	5.17986	0.7213	0.7213	0.208448	0.126334	1	1.34242
47	2013	5.13932	0.7213	0.7213	0.255122	0.0933976	1	1.36173
48	2002	5.98741	0.6878	0	0.276892	0.0754835	1	1.60206
48	2003	5.83946	0.6878	0	0.348399	-0.117271	1	1.61278
48	2004	6.04275	0.6843	0	0.336696	-0.000796608	1	1.62325
48	2005	6.16114	0.6849	0	0.249185	0.147155	1	1.63347
48	2006	6.08789	0.6756	0	0.0787547	-0.0231739	1	1.64345
48	2007	6.20479	0.6756	0	0.0831586	0.000796608	1	1.65321
48	2008	6.41894	0.72	0	0.0896547	0.133123	1	1.66276
48	2009	6.30496	0.6996	0	0.0639178	-0.0621948	1	1.6721
48	2010	6.35864	0.6795	0	0.074308	-0.0158975	1	1.68124
48	2011	6.4884	0.6795	0	0.0792716	0.122657	1	1.6902
48	2012	6.3745	0.7019	0	0.0742204	-0.0602126	1	1.69897
48	2013	6.46801	0.7169	0	0.0819183	0.026543	1	1.70757
49	2002	5.06496	0.8041	0	0.0728891	-0.00304669	1	0.69897
49	2003	5.11418	0.8126	0	0.0500071	0.0577728	1	0.778151
49	2004	5.16515	0.8343	0	0.0476477	0.0302476	1	0.845098
49	2005	5.31376	0.7843	0	0.374132	-0.347121	1	0.90309
49	2006	5.58163	0.7014	0	0.239983	0.172644	1	0.954243
49	2007	5.60641	0.7376	0	0.295111	0.192282	1	1
49	2008	5.57958	0.7705	0	0.391642	0.120804	1	1.04139
49	2009	5.49412	0.7886	0	0.452461	0.00649047	1	1.07918
49	2010	5.59411	0.7886	0	0.407773	0.075981	1	1.11394
49	2011	5.62893	0.7797	0	0.429798	-0.031492	1	1.14613
49	2012	5.66488	0.7614	0	0.422813	0.047482	1	1.17609
49	2013	5.65392	0.7614	0	0.419763	0.00304669	1	1.20412
50	2002	5.82517	0.6383	0	0.301142	-0.401026	1	1.74819
50	2003	5.86362	0.6001	0	0.352505	-0.463756	1	1.75587
50	2004	5.89386	0.6278	0	0.361256	-0.462904	1	1.76343
50	2005	5.90846	0.648	0	0.348984	-0.553972	1	1.77085
50	2006	5.96958	0.648	0	0.335554	-0.519169	1	1.77815
50	2007	5.98114	0.647	0	0.258101	-0.499431	1	1.78533
50	2008	5.9742	0.5968	0	0.270832	-0.538375	1	1.79239
50	2009	6.00364	0.6103	0	0.371056	-0.636125	1	1.79934
50	2010	6.06558	0.6142	0	0.346075	-0.625105	1	1.80618
50	2011	6.10524	0.6355	0	0.358611	-0.624971	1	1.81291
50	2012	6.12736	0.6355	0	0.394261	-0.670601	1	1.81954
50	2013	6.18301	0.6355	0	0.39476	-0.601947	1	1.82607
51	2002	6.09724	0.7501	0	0.309887	0.0413183	1	1
51	2003	6.09786	0.7501	0	0.267667	0.0785158	1	1.04139
51	2004	6.1025	0.7714	0	0.314248	0.0896283	1	1.07918
51	2005	6.09118	0.7714	0	0.399199	-0.111524	1	1.11394
51	2006	6.12538	0.7714	0	0.286651	0.0625665	1	1.14613
51	2007	6.16522	0.7917	0	0.301954	0.10816	1	1.17609
51	2008	6.17713	0.7917	0	0.258954	0.210627	1	1.20412
51	2009	6.13967	0.7917	0	0.18542	0.178863	1	1.23045
51	2010	6.20432	0.7704	0	0.13974	0.237859	1	1.25527
51	2011	6.2502	0.7501	0	0.0676052	0.244677	1	1.27875
51	2012	6.17784	0.771	0	0.212562	0.189264	1	1.30103
51	2013	6.21289	0.691	0	0.261758	0.291775	1	1.32222
52	2002	0	0	0	0	-0.823831	0	0
52	2003	0	0	0	0	-0.823831	0	0
52	2004	0	0	0	0	-0.823831	0	0
52	2005	0	0	0	0	-0.823831	0	0
52	2006	0	0	0	0	-0.823831	0	0
52	2007	0	0	0	0	-0.823831	0	0
52	2008	0	0	0	0	-0.823831	0	0
52	2009	0	0	0	0	-0.823831	0	0
52	2010	5.53753	0	0	0	-0.823831	0	0
52	2011	5.5793	0	0	0.137697	-0.0628306	0	0.30103
52	2012	5.57439	0.7502	0	0.124735	-0.0155171	0	0.477121
52	2013	5.54619	0.7502	0	0.192028	-0.0821155	0	0.60206
53	2002	0	0	0	0	-0.801988	0	0.30103
53	2003	0	0	0	0	-0.801988	0	0.477121
53	2004	5.15389	0	0	0.370239	0.0276963	0	0.60206
53	2005	5.19374	0	0	0.347591	0.116867	0	0.69897
53	2006	5.25469	0	0	0.233358	0.162855	0	0.778151
53	2007	5.30605	0.5439	0.131	0.102664	0.21135	0	0.845098
53	2008	5.38848	0.5597	0.1403	0.143417	0.157753	0	0.90309
53	2009	5.48306	0.5597	0.1403	0.115265	0.154402	0	0.954243
53	2010	5.60697	0.5597	0.1188	0.0692126	0.143279	0	1
53	2011	5.64346	0.5597	0.1188	0.0495461	0.167007	0	1.04139
53	2012	5.63725	0.5597	0.1188	0.0249875	0.0572685	0	1.07918
53	2013	5.63834	0.5925	0.1188	0.014187	0.0578324	0	1.11394
54	2002	4.63277	0.796	0.796	0.366634	0.0418394	1	1.11394
54	2003	4.70339	0.796	0.796	0.429008	0.235837	1	1.14613
54	2004	4.92842	0.7137	0.7137	0.366663	0.648095	1	1.17609
54	2005	4.97331	0.6927	0.6927	0.473256	0.762631	1	1.20412
54	2006	5.02617	0.6927	0.6927	0.421719	0.969699	1	1.23045
54	2007	5.08254	0.7256	0.6927	0.516771	0.465934	1	1.25527
54	2008	5.19524	0.7131	0.6927	0.518237	0.536091	1	1.27875
54	2009	5.15955	0.713	0.6927	0.62191	0.523612	1	1.30103
54	2010	5.11611	0.713	0.6927	0.578412	0.4173	1	1.32222
54	2011	5.06306	0.713	0.6927	0.616253	0.348378	1	1.34242
54	2012	5.21156	0.713	0.6927	0.512207	1.06395	1	1.36173
54	2013	5.05829	0.713	0.6927	0.494625	0.740847	1	1.38021
55	2002	4.67359	0.5065	0	0.137221	-0.0634413	0	0.477121
55	2003	4.62133	0.4772	0	0.13856	-0.0628839	0	0.60206
55	2004	4.63105	0.3948	0.1301	0.0944275	0.0379482	1	0.69897
55	2005	4.66682	0.3132	0.1148	0.122018	-0.142682	1	0.778151
55	2006	4.85616	0.3132	0.1148	0.312249	-0.131279	1	0.845098
55	2007	5.01033	0.3148	0.1148	0.376998	-0.00295703	1	0.90309
55	2008	5.0399	0.3148	0.1148	0.296435	0.117475	1	0.954243
55	2009	4.89419	0.3148	0.1148	0.377628	0.0425869	1	1
55	2010	4.87199	0.3876	0.1148	0.397524	-0.00653586	1	1.04139
55	2011	4.86751	0.3876	0.1148	0.447322	0.00295703	1	1.07918
55	2012	4.78623	0.3876	0.1148	0.587162	0.180686	1	1.11394
55	2013	4.68063	0.3876	0.1148	0.677287	0.0316652	1	1.14613
56	2002	0	0	0	0	-0.508493	0	0.90309
56	2003	4.99736	0	0	0.182948	0.339548	0	0.954243
56	2004	5.01779	0	0	0.123008	0.286636	0	1
56	2005	4.99733	0	0	0.23811	-0.0283749	0	1.04139
56	2006	5.15818	0.4977	0.0571	0.199921	0.0519054	1	1.07918
56	2007	5.19277	0.4977	0.0571	0.266938	0.0494365	1	1.11394
56	2008	5.1865	0.4977	0.0571	0.419008	0.0806274	1	1.14613
56	2009	5.12085	0.134	0.0571	0.419032	0.070703	1	1.17609
56	2010	5.27788	0.1699	0.1699	0.288031	0.390677	1	1.20412
56	2011	5.234	0.1699	0.1699	0.393847	0.550344	1	1.23045
56	2012	4.82082	0.1128	0.1128	0.728814	0.427652	1	1.25527
56	2013	4.47829	0.1128	0.1128	1.13747	0.209167	1	1.27875
57	2002	4.7065	0	0	0.423613	-0.0396563	0	0.477121
57	2003	4.78252	0	0	0.554253	-0.119717	0	0.60206
57	2004	4.83011	0.5257	0.4181	0.247355	-0.226599	1	0.69897
57	2005	4.90887	0.5158	0.4181	0.342607	-0.287125	1	0.778151
57	2006	4.98977	0.5377	0.4181	0.385278	-0.291231	1	0.845098
57	2007	4.67	0.5223	0.4181	0.363461	-0.476782	1	0.90309
57	2008	4.89675	0.4928	0.4181	0.525653	-0.366539	1	0.954243
57	2009	5.02458	0.493	0.3894	0.534086	-0.265416	1	1
57	2010	4.76955	0.5402	0.3894	0.435821	-0.387028	1	1.04139
57	2011	4.76687	0.5398	0.3894	0.497097	-0.359918	1	1.07918
57	2012	5.36661	0.7847	0	0.243908	-0.338346	1	1.11394
57	2013	5.36474	0.7115	0	0.258019	-0.350087	1	1.14613
58	2002	4.73352	0.3466	0.4521	0.0364368	-0.0875175	1	1.32222
58	2003	4.83376	0.3466	0.4521	0.0332048	0.120751	1	1.34242
58	2004	4.97552	0.3466	0.4521	0.0518981	0.268115	1	1.36173
58	2005	5.07315	0.3466	0.4521	0.0251079	-0.0865182	1	1.38021
58	2006	5.18857	0.3466	0.4223	0.019499	0.129642	1	1.39794
58	2007	5.28654	0.3466	0.4223	0.0284101	0.077583	1	1.41497
58	2008	5.34571	0.3466	0.4223	0.0382367	0.111072	1	1.43136
58	2009	5.17351	0.3466	0.4223	0.0476335	-0.12811	1	1.44716
58	2010	5.27829	0.3466	0.4223	0.0459881	-0.0324232	1	1.4624
58	2011	5.32457	0.3466	0.4223	0.0748208	0.000686119	1	1.47712
58	2012	5.18745	0.3466	0.4223	0.119024	0.00610057	1	1.49136
58	2013	5.19695	0.3466	0.4223	0.107434	-0.0579308	1	1.50515
59	2002	0	0	0	0	-0.995611	0	1.50515
59	2003	5.47816	0	0	0.201445	0.267954	0	1.51851
59	2004	5.555	0	0	0.218265	0.423624	0	1.53148
59	2005	5.54508	0	0	0.183255	0.37628	0	1.54407
59	2006	5.60785	0.5897	0.5474	0.0997062	0.282453	1	1.5563
59	2007	5.63022	0.6405	0.5695	0.0585764	0.34165	1	1.5682
59	2008	5.58595	0.6835	0.6061	0.163738	0.268745	1	1.57978
59	2009	5.52522	0.7008	0.5308	0.146536	0.168922	1	1.59106
59	2010	5.56616	0.7008	0.5308	0.185841	0.145376	1	1.60206
59	2011	5.57796	0.6808	0.5308	0.277233	0.185424	1	1.61278
59	2012	5.58534	0.6809	0.5308	0.280337	0.178216	1	1.62325
59	2013	5.59312	0.6779	0.5308	0.261931	0.221149	1	1.63347
60	2002	5.16723	0.7502	0.7502	0.191803	0.207808	0	1.47712
60	2003	5.18379	0.7495	0.7495	0.182994	0.160198	0	1.49136
60	2004	5.21264	0.7696	0.7495	0.14963	0.146342	0	1.50515
60	2005	5.26336	0.7632	0.7431	0.179525	0.12361	0	1.51851
60	2006	5.3189	0.7431	0.7431	0.232348	0.190183	0	1.53148
60	2007	5.33813	0.7522	0.7522	0.196183	0.183855	0	1.54407
60	2008	5.38641	0.7755	0.7522	0.281154	0.0605057	0	1.5563
60	2009	5.28987	0.7662	0.7429	0.220883	-0.0188003	0	1.5682
60	2010	5.31552	0.8124	0.7429	0.172038	0.0427153	0	1.57978
60	2011	5.3104	0.8084	0.7519	0.321507	-0.359119	0	1.59106
60	2012	5.54996	0.8074	0.7519	0.331116	0.0598105	0	1.60206
60	2013	5.55027	0.8074	0.7519	0.274355	0.0966298	0	1.61278
61	2002	0	0	0	0	-1.06519	0	0.69897
61	2003	0	0	0	0	-1.06519	0	0.778151
61	2004	0	0	0	0	-1.06519	0	0.845098
61	2005	4.48993	0	0	0.0978599	0.267961	0	0.90309
61	2006	4.51957	0	0	0.0801429	0.277797	0	0.954243
61	2007	4.56064	0	0	0.047033	0.3377	0	1
61	2008	4.55668	0.6726	0.8217	0.0216511	0.298606	1	1.04139
61	2009	4.55555	0.6726	0.8217	0.0125071	0.208092	1	1.07918
61	2010	4.60972	0.6726	0.8217	0.023769	0.240701	1	1.11394
61	2011	4.64391	0.6691	0.8182	0.00468853	0.311522	1	1.14613
61	2012	4.66802	0.6691	0.8182	0.0519418	0.247029	1	1.17609
61	2013	4.71849	0.6691	0.8182	0.0384626	0.358393	1	1.20412
62	2002	5.38139	0.5512	0.2738	0.0547414	-0.0385983	1	1.34242
62	2003	5.41416	0.5512	0.2738	0.0438871	-0.0455165	1	1.36173
62	2004	5.50338	0.5512	0.2738	0.0491491	0.0246847	1	1.38021
62	2005	5.57006	0.5512	0.2738	0.0970998	-0.0117976	1	1.39794
62	2006	5.61061	0.5512	0.4331	0.107246	-0.024875	1	1.41497
62	2007	5.64246	0.5512	0.4331	0.0770848	0.0278095	1	1.43136
62	2008	5.84638	0.5512	0.4331	0.130212	0.0631517	1	1.44716
62	2009	5.82306	0.5512	0.5932	0.109627	0.0290201	1	1.4624
62	2010	5.84591	0.5512	0.5932	0.0998445	0.0663413	1	1.47712
62	2011	5.87972	0.5512	0.5932	0.150528	0.0221057	1	1.49136
62	2012	5.87764	0.5512	0.7128	0.142054	-0.00469633	1	1.50515
62	2013	5.90315	0.6431	0.3515	0.107331	-0.0279832	0	1.51851
63	2002	6.62303	0.7192	0	0.332123	0.0117487	1	1.27875
63	2003	6.72681	0.6967	0	0.482515	-0.063691	1	1.30103
63	2004	6.82321	0.7218	0	0.343176	0.305052	1	1.32222
63	2005	6.95223	0.6458	0	0.237186	0.359158	1	1.34242
63	2006	6.96038	0.647	0	0.340093	0.0415365	1	1.36173
63	2007	7.00714	0.6254	0	0.319485	0.0117422	1	1.38021
63	2008	7.06063	0.6393	0	0.355378	0.219727	1	1.39794
63	2009	6.77689	0.6708	0	0.428842	-0.9052	1	1.41497
63	2010	6.73101	0.7013	0	0.410836	-0.888928	1	1.43136
63	2011	6.83061	0.7509	0	0.328751	-0.479362	1	1.44716
63	2012	6.91723	0.7281	0	0.340318	-0.132074	1	1.4624
63	2013	6.72683	0.6988	0	0.370486	-0.884637	1	1.47712
64	2002	0	0	0	0	-0.626668	0	0
64	2003	0	0	0	0	-0.626668	0	0
64	2004	0	0	0	0	-0.626668	0	0
64	2005	0	0	0	0	-0.626668	0	0
64	2006	0	0	0	0	-0.626668	0	0
64	2007	1.59106	0	0	0	-0.616736	0	0
64	2008	4.31496	0.7483	0	0.149228	-0.351589	0	0
64	2009	4.18418	0.7483	0	0.493864	-0.487954	0	0.30103
64	2010	4.2335	0.7506	0	0.666846	-0.467665	0	0.477121
64	2011	4.25964	0.7194	0	0.755644	-0.472479	0	0.60206
64	2012	4.26373	0.7194	0	0.879527	-0.458617	0	0.69897
64	2013	4.26019	0.6188	0	0.799661	-0.448148	0	0.778151
65	2002	5.97726	0.6	0.4765	0.254086	1.13322	1	1.25527
65	2003	6.11615	0.6	0.4765	0.268825	1.43529	1	1.27875
65	2004	6.17562	0.6	0.4765	0.169713	1.6472	1	1.30103
65	2005	6.21153	0.6	0.4468	0.206017	1.00576	1	1.32222
65	2006	6.34734	0.4522	0.3562	0.272917	1.34668	1	1.34242
65	2007	6.38562	0.4522	0.5001	0.259001	1.67327	1	1.36173
65	2008	6.37534	0.4522	0.5001	0.213698	1.7234	1	1.38021
65	2009	6.32617	0.4522	0.5001	0.191668	1.5779	1	1.39794
65	2010	6.34344	0.4522	0.5001	0.147775	1.93365	1	1.41497
65	2011	6.32149	0.4522	0.5001	0.120557	1.98561	1	1.43136
65	2012	6.28598	0.4535	0.4523	0.0767461	1.87306	1	1.44716
65	2013	6.31027	0.4535	0.4523	0.0575971	1.82355	1	1.4624
66	2002	0	0	0	0	-0.572683	0	0.778151
66	2003	0	0	0	0	-0.572683	0	0.845098
66	2004	0	0	0	0	-0.572683	0	0.90309
66	2005	0.00345499	0	0	0.105778	-0.572683	0	0.954243
66	2006	4.9872	0.4977	0.0247	0.282784	0.00332749	0	1
66	2007	5.09129	0.486	0	0.417137	-0.074109	0	1.04139
66	2008	5.20715	0.5132	0	0.413637	0.0189647	0	1.07918
66	2009	5.2002	0.4875	0.0504	0.455952	-0.00281234	0	1.11394
66	2010	5.14034	0.4875	0	0.474936	0.00281234	0	1.14613
66	2011	4.90613	0.4265	0	0.671685	0.0265334	0	1.17609
66	2012	4.83747	0.5084	0.0377	0.483059	0.0873214	0	1.20412
66	2013	4.83986	0.5084	0.0377	0.440611	0.152288	0	1.23045
67	2002	3.91645	0	0	0.249046	-0.0743311	0	1
67	2003	4.06908	0	0	0.362602	-0.0741351	0	1.04139
67	2004	4.27443	0	0	0.402317	0.131964	0	1.07918
67	2005	4.47497	0.2588	0.142	0.100929	-0.248424	0	1.11394
67	2006	4.70552	0.217	0.0885	0.11001	-0.540379	0	1.14613
67	2007	4.88388	0.1634	0.1634	0.195108	-0.484129	1	1.17609
67	2008	4.96252	0.2	0.068	0.180931	-0.392572	0	1.20412
67	2009	4.92184	0.1993	0.068	0.199037	-0.389998	0	1.23045
67	2010	4.99682	0.1993	0.068	0.157465	-0.34906	0	1.25527
67	2011	4.97224	0.1993	0.068	0.13655	-0.365557	0	1.27875
67	2012	4.97513	0.2054	0.068	0.130245	-0.297379	0	1.30103
67	2013	4.82025	0.2054	0.068	0.0984294	-0.394794	0	1.32222
68	2002	4.45344	0.2911	0.2087	0.304041	-0.283613	1	1.27875
68	2003	4.40045	0.2638	0.2087	0.327726	-0.0711344	1	1.30103
68	2004	4.30767	0.2225	0.2225	0.28409	-0.0436058	1	1.32222
68	2005	4.59729	0.6202	0.0497	0.174871	-0.287898	1	1.34242
68	2006	4.6456	0.5705	0	0.271879	-0.240598	0	1.36173
68	2007	4.79019	0.6218	0	0.330585	-0.362571	0	1.38021
68	2008	4.92863	0.6332	0	0.280307	-0.256167	0	1.39794
68	2009	4.91272	0.6046	0	0.284754	-0.314407	0	1.41497
68	2010	4.93085	0.5912	0	0.286656	-0.336705	0	1.43136
68	2011	5.02866	0.5912	0	0.332322	-0.286467	0	1.44716
68	2012	5.13806	0.5912	0	0.294146	-0.089463	0	1.4624
68	2013	5.11449	0.5691	0	0.277644	-0.119258	0	1.47712
69	2002	7.74372	0.3967	0	0.313467	-0.406084	0	1.98227
69	2003	7.68436	0.3558	0	0.351537	-0.235475	0	1.98677
69	2004	7.66734	0.37	0	0.335872	-0.173743	0	1.99123
69	2005	7.66786	0.4103	0	0.42686	-0.235567	0	1.99564
69	2006	7.7146	0.3784	0	0.357671	-0.0884947	0	2
69	2007	7.76737	0.3552	0	0.308203	-0.00190848	0	2.00432
69	2008	7.77364	0.4013	0	0.360001	-0.00690272	0	2.0086
69	2009	7.69986	0.3842	0	0.441219	-0.231889	0	2.01284
69	2010	7.55485	0.3842	0	0.289895	-0.50683	0	2.01703
69	2011	7.77495	0.3648	0	0.341737	-0.246548	0	2.02119
69	2012	7.92406	0.3593	0	0.346951	0.0376605	0	2.02531
69	2013	7.9386	0.3593	0	0.362859	0.0281884	0	2.02938
70	2002	4.63451	0.6684	0.6684	0.181757	0.0724396	1	1.11394
70	2003	4.54443	0.6885	0.6885	0.30079	-0.0144819	1	1.14613
70	2004	4.54422	0.6885	0.6885	0.294747	0.118941	1	1.17609
70	2005	4.5447	0.632	0.632	0.269759	0.124746	1	1.20412
70	2006	4.5934	0.632	0.632	0.316973	0.210624	1	1.23045
70	2007	4.61971	0.5922	0.5922	0.25345	0.0428679	1	1.25527
70	2008	4.66657	0.55	0.55	0.230492	0.142294	1	1.27875
70	2009	4.56282	0.548	0.548	0.167755	0.235784	1	1.30103
70	2010	4.54465	0.548	0.548	0.109179	0.140757	1	1.32222
70	2011	4.56138	0.548	0.548	0.129786	-0.00609632	1	1.34242
70	2012	4.67212	0.548	0.548	0.205828	0.236676	1	1.36173
70	2013	4.65036	0.548	0.548	0.159068	0.367498	1	1.38021
71	2002	5.24709	0.6414	0	0.0453773	0.35981	0	0.30103
71	2003	5.34062	0.6414	0	0.0705062	0.188715	0	0.477121
71	2004	5.46485	0.6414	0	0.0911438	0.381397	0	0.60206
71	2005	5.41784	0.6374	0	0.148753	0.162247	0	0.69897
71	2006	5.32744	0.6374	0	0.299794	-0.120295	0	0.778151
71	2007	5.48078	0.6409	0	0.245456	0.234198	0	0.845098
71	2008	5.48648	0.7376	0	0.238949	0.310465	0	0.90309
71	2009	5.47297	0.7222	0	0.262385	0.337115	0	0.954243
71	2010	5.39508	0.7222	0	0.378699	0.208417	0	1
71	2011	5.44405	0.7222	0	0.249134	0.276653	0	1.04139
71	2012	5.42063	0.7222	0	0.366918	0.273981	0	1.07918
71	2013	5.41186	0.7222	0	0.31836	0.274723	0	1.11394
72	2002	6.89071	0.3245	0	0.088255	-0.685314	0	2.02119
72	2003	6.91556	0.3245	0	0.120214	-0.696781	0	2.02531
72	2004	6.95303	0.3245	0	0.105761	-0.689099	0	2.02938
72	2005	7.03949	0.3245	0	0.121705	-0.502101	0	2.03342
72	2006	7.09594	0.3573	0	0.144728	-0.469586	0	2.03743
72	2007	7.12804	0.367	0	0.142972	-0.439435	0	2.04139
72	2008	7.17716	0.3245	0	0.217258	-0.493138	0	2.04532
72	2009	7.2595	0.375	0	0.218301	-0.397114	0	2.04922
72	2010	7.27173	0.3957	0	0.190659	-0.39236	0	2.05308
72	2011	7.2385	0.4007	0	0.199174	-0.420685	0	2.0569
72	2012	7.23598	0.3948	0	0.210335	-0.417548	0	2.0607
72	2013	7.20501	0.3663	0	0.19765	-0.430635	0	2.06446
73	2002	4.63307	0.7168	0.5141	0.188006	0.0219683	1	1.14613
73	2003	4.66322	0.7006	0.4916	0.216725	0.431495	1	1.17609
73	2004	4.66627	0.6224	0.4525	0.242428	0.751062	1	1.20412
73	2005	4.72412	0.757	0.4948	0.244327	0.535587	1	1.23045
73	2006	4.77294	0.757	0.4948	0.339217	0.371526	1	1.25527
73	2007	4.84178	0.757	0.4948	0.376622	0.348643	1	1.27875
73	2008	4.24087	0.7259	0.4637	0.295882	-0.0611511	1	1.30103
73	2009	4.15005	0.7259	0.4637	0.362166	-0.00272757	1	1.32222
73	2010	4.07449	0.7259	0.4637	0.40742	0.0412205	1	1.34242
73	2011	3.99839	0.7259	0.4637	0.426015	-0.0150712	1	1.36173
73	2012	4.11093	0.7552	0.493	0.324508	0.30654	1	1.38021
73	2013	4.24711	0.7552	0.493	0.160627	0.602639	1	1.39794
74	2002	4.88226	0.6292	0.4292	0.499909	0.441127	1	1.44716
74	2003	4.87052	0.6292	0.4292	0.476158	0.394287	1	1.4624
74	2004	5.01492	0.5273	0.3273	0.382931	0.601984	1	1.47712
74	2005	5.02778	0.6353	0.3273	0.34932	0.876638	1	1.49136
74	2006	4.99788	0.6605	0.3155	0.456278	0.433464	1	1.50515
74	2007	4.83797	0.6598	0.6645	0.676684	0.0485402	1	1.51851
74	2008	4.61225	0.6598	0.6645	0.774172	-0.0296226	1	1.53148
74	2009	4.71983	0.5133	0.641	0.799637	0.0518356	1	1.54407
74	2010	4.62013	0.5133	0.6547	0.885952	0.0430764	1	1.5563
74	2011	4.55786	0.3985	0.4537	0.517163	0.0446132	1	1.5682
74	2012	4.48769	0.8027	0.6107	0.959003	0.346963	1	1.57978
74	2013	4.50039	0.7155	0.5933	0.914969	0.373124	0	1.59106
75	2002	4.77385	0.6197	0.5878	0.119989	-0.258003	1	1.14613
75	2003	4.86719	0.6417	0.6098	0.260143	-0.334056	1	1.17609
75	2004	5.0014	0.6153	0.5834	0.256831	-0.0690464	1	1.20412
75	2005	4.99937	0.6385	0.5834	0.241055	-0.0763913	1	1.23045
75	2006	5.03866	0.6153	0.5834	0.216868	-0.0207678	1	1.25527
75	2007	5.10315	0.6337	0.5753	0.19189	0.133008	1	1.27875
75	2008	5.09631	0.6337	0.5753	0.265344	0.0061299	1	1.30103
75	2009	4.94155	0.643	0.5753	0.35508	-0.217834	1	1.32222
75	2010	5.11001	0.6285	0.5753	0.212256	0.0332431	1	1.34242
75	2011	5.14294	0.6296	0.5764	0.259678	0.0422508	1	1.36173
75	2012	5.11898	0.6296	0.5764	0.287299	0.0628484	1	1.38021
75	2013	5.10846	0.6296	0.5764	0.327229	0.0319268	1	1.39794
76	2002	5.2559	0	0	0.372111	0.425851	0	0.60206
76	2003	5.40492	0	0	0.291262	0.371416	0	0.69897
76	2004	5.53154	0.7108	0.7108	0.146349	0.306845	1	0.778151
76	2005	5.65798	0.7814	0.7108	0.0450558	0.510162	1	0.845098
76	2006	5.78694	0.7311	0.7108	0.0194882	0.66369	1	0.90309
76	2007	5.88658	0.7302	0.7099	0.0288676	0.559036	1	0.954243
76	2008	5.95062	0.761	0.7099	0.0434205	0.532561	1	1
76	2009	5.93702	0.7594	0.7099	0.0121528	0.60687	1	1.04139
76	2010	5.92946	0.7594	0.7099	0.011856	0.549715	1	1.07918
76	2011	5.94806	0.7317	0.7099	0.0127156	0.541265	1	1.11394
76	2012	5.9072	0.7317	0.7099	0.0122526	0.437924	1	1.14613
76	2013	5.87748	0.7303	0.7099	0.109566	0.351049	1	1.17609
77	2002	5.32842	0.3293	0	0.448936	-0.00500345	1	1.81954
77	2003	5.3551	0.3293	0	0.455609	0.038927	1	1.82607
77	2004	5.35196	0.3293	0	0.453897	0.0470424	1	1.83251
77	2005	5.33574	0.3293	0	0.477452	0.0483665	1	1.83885
77	2006	5.34444	0.3293	0	0.464523	0.0292966	1	1.8451
77	2007	5.36397	0.3293	0	0.477184	0.0469585	1	1.85126
77	2008	5.32316	0.3293	0	0.493315	-0.0195441	1	1.85733
77	2009	5.19204	0.3293	0	0.526734	-0.132143	1	1.86332
77	2010	5.19676	0.3293	0.0201	0.576988	-0.0848307	1	1.86923
77	2011	5.21192	0.3293	0.0215	0.62535	-0.0510047	1	1.87506
77	2012	5.20025	0.3293	0.0215	0.685363	0.00131603	1	1.88081
77	2013	5.1745	0.4314	0	0.726989	0.0530089	1	1.88649
78	2002	5.4928	0.7689	0.6622	0.37836	-0.0332368	1	1.53148
78	2003	5.48623	0.7581	0.6514	0.363731	0.0114364	1	1.54407
78	2004	5.47021	0.7527	0.646	0.356616	0.0142485	1	1.5563
78	2005	5.44924	0.7232	0.6445	0.255005	-0.238474	1	1.5682
78	2006	5.45068	0.698	0.6445	0.269956	-0.248449	1	1.57978
78	2007	5.43249	0.7064	0.6324	0.261405	-0.240936	1	1.59106
78	2008	5.38121	0.6822	0.6324	0.309961	-0.261998	1	1.60206
78	2009	5.28892	0.6692	0	0.320099	-0.356978	1	1.61278
78	2010	5.29371	0.7106	0.6241	0.307304	-0.305209	1	1.62325
78	2011	5.27982	0.7106	0.6241	0.290399	-0.291044	1	1.63347
78	2012	5.27559	0.7106	0.6241	0.30084	-0.275943	1	1.64345
78	2013	5.26515	0.7106	0.6241	0.322677	-0.24371	1	1.65321
79	2002	5.98392	0.6156	0.6156	0.23916	0.173828	1	1.6721
79	2003	6.02163	0.6156	0.6156	0.246297	0.32776	1	1.68124
79	2004	6.03336	0.6156	0.6156	0.395179	0.0466103	1	1.6902
79	2005	6.03339	0.6156	0.6156	0.304121	-0.0340038	1	1.69897
79	2006	6.0424	0.6463	0.6229	0.296841	-1.85569e-05	1	1.70757
79	2007	6.04067	0.686	0.6593	0.289035	0.00937778	1	1.716
79	2008	6.01096	0.6852	0.5518	0.292965	1.85569e-05	1	1.72428
79	2009	5.94775	0.6696	0.5395	0.273563	-0.0932617	1	1.73239
79	2010	5.94696	0.6801	0.5395	0.244779	-0.0959063	1	1.74036
79	2011	5.94942	0.6306	0.5395	0.223767	-0.0885676	1	1.74819
79	2012	5.90992	0.6306	0.5395	0.202402	-0.119827	1	1.75587
79	2013	5.85226	0.6293	0.5382	0.198433	-0.186016	1	1.76343
80	2002	5.93231	0	0	0.162189	0.101867	0	0
80	2003	5.98085	0	0	0.35765	0.256757	0	0
80	2004	6.08584	0	0	0.323823	0.445818	0	0
80	2005	5.75523	0.6438	0	0.255931	-0.243764	0	0
80	2006	5.97261	0.6215	0	0.456615	-0.490392	0	0.30103
80	2007	6.22047	0.6563	0	0.467194	-0.348265	0	0.477121
80	2008	6.31364	0.7034	0	0.461136	-0.292636	0	0.60206
80	2009	6.33783	0.7576	0	0.440297	-0.289065	0	0.69897
80	2010	6.36438	0.7533	0	0.434018	-0.30748	0	0.778151
80	2011	6.4733	0.7525	0	0.414472	-0.215212	0	0.845098
80	2012	6.48794	0.6239	0	0.399088	-0.232736	0	0.90309
80	2013	6.48612	0.6277	0	0.39843	-0.224385	0	0.954243
81	2002	4.93729	0.5366	0	0.368439	0.329204	1	1.11394
81	2003	4.94584	0.5366	0	0.353168	0.301785	1	1.14613
81	2004	4.97108	0.5666	0	0.372289	0.244277	1	1.17609
81	2005	4.97456	0.5666	0	0.383978	0.253457	1	1.20412
81	2006	5.04257	0.5888	0	0.331715	0.235259	1	1.23045
81	2007	5.01167	0.6169	0	0.30777	0.199939	1	1.25527
81	2008	5.00116	0.6045	0	0.293373	0.213412	1	1.27875
81	2009	4.93085	0.6045	0	0.276315	0.143242	1	1.30103
81	2010	4.9193	0.6245	0	0.2606	0.148371	1	1.32222
81	2011	4.86082	0.6245	0	0.246999	0.113916	1	1.34242
81	2012	4.82921	0.6245	0	0.24107	0.12948	1	1.36173
81	2013	4.79033	0.6245	0	0.231483	0.11853	1	1.38021
82	2002	4.63399	0	0	0.302033	-0.722137	0	1.39794
82	2003	4.76959	0	0	0.284806	-0.702985	0	1.41497
82	2004	4.72309	0	0	0.422555	-0.713076	0	1.43136
82	2005	4.76663	0.6448	0	0.232459	-0.752702	0	1.44716
82	2006	5.04698	0.6193	0	0.351091	-0.72108	0	1.4624
82	2007	4.92004	0.5645	0	0.375657	-0.767978	0	1.47712
82	2008	5.03056	0.6507	0	0.480279	-0.764777	0	1.49136
82	2009	5.08732	0.6135	0	0.557635	-0.765088	0	1.50515
82	2010	5.08973	0.6135	0	0.548569	-0.765568	0	1.51851
82	2011	5.11579	0.6135	0	0.55783	-0.763571	0	1.53148
82	2012	5.09142	0.6145	0	0.558667	-0.766344	0	1.54407
82	2013	5.10379	0.6205	0	0.560272	-0.764141	0	1.5563
83	2002	0	0	0	0	-0.751685	0	1.5682
83	2003	0	0	0	0	-0.751685	0	1.57978
83	2004	0	0	0	0	-0.751685	0	1.59106
83	2005	5.68651	0	0	0.0634757	0.365054	0	1.60206
83	2006	5.70813	0	0	0.0520953	0.375073	0	1.61278
83	2007	5.75747	0.7368	0	0.0295869	0.0581538	0	1.62325
83	2008	5.75817	0.7728	0	0.026803	0.0518885	0	1.63347
83	2009	5.70131	0.7672	0	0.0235505	0.063721	0	1.64345
83	2010	5.68302	0.7672	0	0.020067	0.1124	0	1.65321
83	2011	5.66992	0.7672	0	0.017076	0.168305	0	1.66276
83	2012	5.63434	0.7672	0	0.0152044	0.232978	0	1.6721
83	2013	5.58602	0.7672	0	0.147517	0.245575	0	1.68124
84	2002	5.5459	0.7182	0.7182	0.311384	-0.0565213	1	1.61278
84	2003	5.53862	0.7893	0.7893	0.341216	-0.0461541	1	1.62325
84	2004	5.56038	0.7078	0.6579	0.321995	-0.0415179	1	1.63347
84	2005	5.60075	0.7296	0.7006	0.353669	-0.0489694	1	1.64345
84	2006	5.62859	0.7478	0.7257	0.379501	-0.0111745	1	1.65321
84	2007	5.65749	0.7796	0.7575	0.336576	-0.0312118	1	1.66276
84	2008	5.73812	0.7575	0.7575	0.375141	-0.0259654	1	1.6721
84	2009	5.70396	0.8252	0.7796	0.415371	0.00305716	1	1.68124
84	2010	5.7018	0.8252	0.7796	0.385171	-0.0907626	1	1.6902
84	2011	5.82556	0.7732	0.686	0.343403	-0.0187899	1	1.69897
84	2012	5.86588	0.7732	0.6622	0.303243	0.106434	1	1.70757
84	2013	5.88134	0.6975	0.6622	0.30096	0.067912	1	1.716
85	2002	4.2629	0.453	0	0	-0.500341	1	0.30103
85	2003	5.12591	0.5035	0.5035	0.375283	-0.501602	1	0.477121
85	2004	6.0557	0.5694	0.5493	0.344982	-0.00224116	1	0.60206
85	2005	6.18965	0.5493	0.5493	0.336791	0.268373	1	0.69897
85	2006	6.23269	0.5493	0.5493	0.279079	0.27334	1	0.778151
85	2007	6.26634	0.476	0.4508	0.300322	0.325109	1	0.845098
85	2008	6.23972	0.5788	0.4788	0.326353	0.21807	1	0.90309
85	2009	6.20797	0.5501	0.5001	0.389344	0.11367	1	0.954243
85	2010	6.20529	0.5501	0.5001	0.39175	0.09118	1	1
85	2011	6.20857	0.5709	0.5001	0.395991	0.106954	1	1.04139
85	2012	6.16681	0.5591	0.5383	0.414383	0.0724682	1	1.07918
85	2013	6.09959	0.5383	0.5383	0.458535	-0.0122767	1	1.11394
86	2002	6.39449	0.6931	0.6703	0.428874	0.243882	1	1.34242
86	2003	6.47824	0.6735	0.6703	0.389137	0.503619	1	1.36173
86	2004	6.50201	0.6875	0.6379	0.231917	0.573734	1	1.38021
86	2005	6.48632	0.6792	0.6296	0.318009	0.390579	1	1.39794
86	2006	6.5117	0.6792	0.6296	0.264167	0.463559	1	1.41497
86	2007	6.53628	0.6792	0.6296	0.223121	0.595574	1	1.43136
86	2008	6.49899	0.6792	0.6296	0.307583	0.580906	1	1.44716
86	2009	6.41714	0.6255	0.5283	0.240297	0.496666	1	1.4624
86	2010	6.45927	0.631	0.5338	0.18966	0.509996	1	1.47712
86	2011	6.45106	0.631	0.5338	0.212752	0.512513	1	1.49136
86	2012	6.4603	0.631	0.5338	0.186499	0.488942	1	1.50515
86	2013	6.42669	0.6538	0.5566	0.304835	0.438563	1	1.51851
87	2002	0	0	0	0	-0.823831	0	0
87	2003	0	0	0	0	-0.823831	0	0
87	2004	0	0	0	0	-0.823831	0	0
87	2005	0	0	0	0	-0.823831	0	0
87	2006	2.81889	0.4115	0	0.177233	-0.818457	0	0
87	2007	4.96384	0.451	0	0.274955	-0.343499	0	0
87	2008	4.99484	0.5189	0.1051	0.347854	-0.333697	0	0.30103
87	2009	3.12808	0.5189	0	0.246866	-0.810891	0	0.477121
87	2010	3.34811	0.3308	0	0.50419	-0.807339	0	0.60206
87	2011	3.52048	0.3432	0	0.550282	-0.797691	0	0.69897
87	2012	3.49052	0.3432	0	0.561687	-0.795619	0	0.778151
87	2013	3.12808	0.3432	0	0.618512	-0.808359	0	0.845098
88	2002	6.31269	0.4999	0	0.408469	0.819075	1	2.06446
88	2003	6.28805	0.5233	0	0.455066	0.85758	1	2.06819
88	2004	6.32174	0.5	0	0.478957	0.913182	1	2.07188
88	2005	6.33767	0.5	0	0.471982	0.581211	1	2.07555
88	2006	6.55106	0.6043	0	0.383687	1.15371	1	2.07918
88	2007	6.54224	0.5384	0	0.294763	1.34529	1	2.08279
88	2008	6.47352	0.55	0	0.325025	1.24621	1	2.08636
88	2009	6.28989	0.5795	0	0.370299	0.497135	1	2.08991
88	2010	6.43436	0.4464	0	0.0305802	0.750555	1	2.09342
88	2011	6.4788	0.4664	0	0.262453	0.961751	1	2.09691
88	2012	6.41018	0.4905	0	0.287418	0.810961	1	2.10037
88	2013	6.36831	0.5059	0	0.355484	0.762856	1	2.1038
89	2002	5.69296	0.2849	0	0.415447	-0.0296009	0	0.845098
89	2003	5.69843	0.202	0.0299	0.47875	-0.00305716	0	0.90309
89	2004	5.72688	0.2051	0.0299	0.471005	0.105863	0	0.954243
89	2005	5.52063	0.1843	0.084	0.414418	-0.223883	0	1
89	2006	5.56215	0.1947	0.0493	0.44404	-0.138056	0	1.04139
89	2007	5.63568	0.3256	0	0.476415	-0.133455	0	1.07918
89	2008	5.62789	0.4185	0	0.467723	-0.196328	0	1.11394
89	2009	5.5352	0.4117	0	0.442318	-0.411599	0	1.14613
89	2010	5.62831	0.4004	0	0.383381	-0.356541	0	1.17609
89	2011	5.67421	0.4159	0	0.345593	-0.28013	0	1.20412
89	2012	5.72196	0.3864	0	0.264817	-0.24466	0	1.23045
89	2013	5.74548	0.3559	0	0.265274	-0.268637	0	1.25527
90	2002	5.27667	0.6673	0.5468	0.0942735	0.291908	1	1.5563
90	2003	5.21553	0.6673	0.5468	0.0815294	0.155469	1	1.5682
90	2004	5.33906	0.7267	0.6062	0.142134	0.310292	1	1.57978
90	2005	5.40813	0.7267	0.6062	0.183734	0.298926	1	1.59106
90	2006	5.59046	0.5633	0.5633	0.277715	0.592229	1	1.60206
90	2007	5.62052	0.5633	0.5633	0.312292	0.659216	1	1.61278
90	2008	5.5624	0.5835	0.5633	0.16549	0.788044	1	1.62325
90	2009	5.37061	0.5795	0.5209	0.227659	0.260604	1	1.63347
90	2010	5.58903	0.5795	0.5209	0.335291	0.433441	1	1.64345
90	2011	5.63485	0.5976	0.5209	0.331395	0.634273	1	1.65321
90	2012	5.59236	0.5976	0.5209	0.325711	0.669241	1	1.66276
90	2013	5.55485	0.5976	0.5209	0.291162	0.723079	1	1.6721
91	2002	5.18474	0	0	0.546946	-0.0507396	0	1.14613
91	2003	5.18483	0.7019	0.613	0.427374	0.0245536	1	1.17609
91	2004	5.26034	0.6782	0.613	0.338352	0.101588	1	1.20412
91	2005	5.30422	0.6559	0	0.368026	0.0783827	1	1.23045
91	2006	5.19341	0.6532	0	0.541081	-0.25197	1	1.25527
91	2007	5.28906	0.5958	0	0.535386	-0.145082	1	1.27875
91	2008	5.32884	0.5996	0	0.523738	-0.0753083	1	1.30103
91	2009	5.28628	0.5996	0	0.52749	-0.132896	1	1.32222
91	2010	5.12646	0.5996	0	0.317695	-0.366125	1	1.34242
91	2011	5.15932	0.5958	0	0.355451	-0.00321129	1	1.36173
91	2012	5.17121	0.6095	0	0.421843	0.00321129	1	1.38021
91	2013	5.15426	0.5749	0	0.408516	0.05767	1	1.39794
92	2002	6.62958	0.5835	0	0.332469	0.0951849	0	2.13672
92	2003	6.63192	0.6002	0	0.312724	0.120281	0	2.13988
92	2004	6.65589	0.6002	0	0.271572	0.155105	0	2.14301
92	2005	6.69894	0.6508	0	0.321579	0.0258145	0	2.14613
92	2006	6.76746	0.6361	0	0.277023	0.116008	0	2.14922
92	2007	6.77822	0.624	0	0.292969	0.107454	0	2.15229
92	2008	6.76159	0.6462	0	0.330322	0.0721464	0	2.15534
92	2009	6.69952	0.6462	0	0.323945	0.00390774	0	2.15836
92	2010	6.68042	0.6462	0	0.30938	-0.0278674	0	2.16137
92	2011	6.67399	0.6462	0	0.293383	-0.0195518	0	2.16435
92	2012	6.65129	0.6462	0	0.310544	-0.00125039	0	2.16732
92	2013	6.6269	0.6462	0	0.313028	0.0110122	0	2.17026
93	2002	6.64001	0.6406	0	0.337974	-0.10825	1	1.74819
93	2003	6.64317	0.6406	0	0.311582	-0.0852485	1	1.75587
93	2004	6.67044	0.6406	0	0.278768	-0.0564411	1	1.76343
93	2005	6.72146	0.6406	0	0.2999	-0.177469	1	1.77085
93	2006	6.79355	0.6406	0	0.264763	-0.112499	1	1.77815
93	2007	6.80597	0.6406	0	0.276254	-0.103775	1	1.78533
93	2008	6.78937	0.6406	0	0.321004	-0.106666	1	1.79239
93	2009	6.7296	0.6406	0	0.294233	-0.176045	1	1.79934
93	2010	6.71158	0.6406	0	0.292987	-0.196898	1	1.80618
93	2011	6.70036	0.6406	0	0.282968	-0.184075	1	1.81291
93	2012	6.67903	0.6406	0	0.298653	-0.162868	1	1.81954
93	2013	6.65513	0.6406	0	0.309334	-0.144259	1	1.82607
94	2002	4.70632	0.3645	0.357	0.0493834	0.625805	1	0.778151
94	2003	4.77812	0.347	0.2573	0.0498795	0.575109	1	0.845098
94	2004	4.88962	0.347	0.2573	0.105498	0.966316	1	0.90309
94	2005	4.92697	0.347	0.2573	0.158286	0.81442	1	0.954243
94	2006	5.04665	0.347	0.2573	0.277566	0.897506	1	1
94	2007	5.03736	0.329	0.2903	0.250204	1.06208	1	1.04139
94	2008	5.04056	0.329	0.2903	0.232063	1.04408	1	1.07918
94	2009	5.01067	0.329	0.2903	0.346647	0.769849	1	1.11394
94	2010	5.03529	0.329	0.2903	0.390439	0.74742	1	1.14613
94	2011	5.12891	0.5002	0.4635	0.297347	0.882066	1	1.17609
94	2012	5.02318	0.5142	0.4635	0.328573	0.364524	1	1.20412
94	2013	5.00717	0.5472	0.4635	0.307933	0.533556	1	1.23045
95	2002	5.21671	0.7346	0.0362	0	-0.311197	0	2.02119
95	2003	5.30123	0.7313	0.0362	0	-0.213591	0	2.02531
95	2004	5.25987	0.7313	0.0362	0	-0.13821	0	2.02938
95	2005	5.31152	0.7313	0.0362	0.0727683	-0.0432603	0	2.03342
95	2006	5.29938	0.6951	0	0.271723	0.127872	0	2.03743
95	2007	5.24741	0.6951	0	0.236178	0.0894595	0	2.04139
95	2008	5.29344	0.6951	0	0.0984075	0.0813714	0	2.04532
95	2009	5.36585	0.675	0	0.0598891	0.197795	0	2.04922
95	2010	5.3622	0.675	0	0.112133	0.159236	0	2.05308
95	2011	5.20891	0.675	0	0.373787	-0.152142	0	2.0569
95	2012	5.28846	0.622	0	0.313113	-0.181526	0	2.0607
95	2013	5.43522	0.622	0	0.381314	-0.0189437	0	2.06446
96	2002	4.2559	0.6435	0.6079	0.223779	-0.69534	1	1.04139
96	2003	4.15122	0.5488	0.5132	0.626187	-0.384203	1	1.07918
96	2004	4.41214	0.6078	0.6078	0.347832	-0.261022	1	1.11394
96	2005	4.14117	0.3787	0.1865	0.402276	-0.210753	1	1.14613
96	2006	4.39335	0.2086	0.1274	0.165041	-0.493782	1	1.17609
96	2007	4.5544	0.2834	0	0.298325	0.0780779	0	1.20412
96	2008	3.15987	0.8821	0.056	0.27839	-0.962425	0	1.23045
96	2009	4.05576	0.7577	0.0525	0.289458	-0.89756	0	1.25527
96	2010	4.03707	0.5969	0	0.455022	-0.85492	1	1.27875
96	2011	3.48515	0.5955	0.2488	0.345289	-0.938994	1	1.30103
96	2012	4.01355	0.7913	0.6864	0.441908	-0.847899	1	1.32222
96	2013	4.01477	0.7144	0.0569	0.415495	-0.847872	1	1.34242
97	2002	5.49577	0.3536	0.2317	0.315527	0.385951	1	1.4624
97	2003	5.49182	0.3138	0.4103	0.311639	0.327646	1	1.47712
97	2004	5.57856	0.3138	0.4103	0.396109	0.184111	1	1.49136
97	2005	5.58863	0.3138	0.4103	0.389374	0.0704799	1	1.50515
97	2006	5.58951	0.3138	0.4103	0.413298	0.0273132	1	1.51851
97	2007	5.60914	0.3138	0.4103	0.398751	0.103045	1	1.53148
97	2008	5.6515	0.3138	0.3137	0.404151	0.0980934	1	1.54407
97	2009	5.64927	0.3138	0.3137	0.345238	0.214459	1	1.5563
97	2010	5.64695	0.3138	0.3137	0.314533	0.248069	1	1.5682
97	2011	5.68509	0.3138	0.3137	0.339455	0.128265	1	1.57978
97	2012	5.76264	0.3138	0.3137	0.315101	0.273762	1	1.59106
97	2013	5.7813	0.3138	0.3137	0.32546	0.285461	1	1.60206
98	2002	0	0	0	0	-0.823831	0	1.38021
98	2003	4.67005	0	0	0.284136	0.108763	0	1.39794
98	2004	4.80674	0	0	0.236303	0.144423	0	1.41497
98	2005	4.96299	0	0	0.150754	0.363047	0	1.43136
98	2006	5.14205	0	0	0.169824	0.547426	0	1.44716
98	2007	5.21454	0.6345	0.5911	0.0456422	0.179806	1	1.4624
98	2008	5.33485	0.662	0.5911	0.144535	0.0258599	1	1.47712
98	2009	5.43261	0.664	0.5911	0.232778	0.0193525	1	1.49136
98	2010	5.48055	0.6413	0.5911	0.285433	0.0773041	1	1.50515
98	2011	5.40194	0.6376	0.5911	0.34047	-0.0440919	1	1.51851
98	2012	5.44205	0.6376	0.5911	0.321786	0.0619332	1	1.53148
98	2013	5.35203	0.67	0.5911	0.329488	0.0291523	1	1.54407
99	2002	6.49585	0.9739	0.7402	0.391965	0.0713838	1	1.61278
99	2003	6.45096	0.9399	0.6902	0.452461	-0.0800688	1	1.62325
99	2004	6.51259	0.8959	0.6902	0.433136	-0.0874887	1	1.63347
99	2005	6.64056	0.8937	0.688	0.363423	0.0768146	1	1.64345
99	2006	6.66989	0.8452	0.6992	0.302668	0.149412	1	1.65321
99	2007	6.69601	0.8452	0.6992	0.447815	-0.101495	1	1.66276
99	2008	6.71614	0.8452	0.6992	0.448361	-0.0817206	1	1.6721
99	2009	6.70709	0.8026	0.6783	0.386357	-0.0782213	1	1.68124
99	2010	6.76328	0.8026	0.6783	0.365865	-0.0420165	1	1.6902
99	2011	6.79396	0.8026	0.6783	0.355258	-0.0492455	1	1.69897
99	2012	6.85041	0.7892	0.6649	0.29646	0.0546024	1	1.70757
99	2013	6.86407	0.7892	0.6649	0.262877	0.122456	1	1.716
100	2002	0	0	0	0	-0.88657	0	0
100	2003	0	0	0	0	-0.88657	0	0
100	2004	5.69465	0	0	0.0617246	-0.609659	0	0
100	2005	5.71711	0	0	0.259343	-0.353682	0	0.30103
100	2006	6.01986	0	0	0.175038	-0.159989	0	0.477121
100	2007	6.28516	0.6784	0.6551	0.0935442	0.13213	1	0.60206
100	2008	6.38047	0.6535	0.6318	0.0913538	0.146412	1	0.69897
100	2009	6.32995	0.6535	0.6318	0.0927647	0.064417	1	0.778151
100	2010	6.396	0.6836	0.6318	0.141523	-0.00147234	1	0.845098
100	2011	6.41639	0.6535	0.6318	0.230229	0.124589	1	0.90309
100	2012	6.32945	0.6535	0.6318	0.324793	0.106121	1	0.954243
100	2013	6.19671	0.6712	0.5502	0.296525	0.00147234	1	1
101	2002	5.81701	0	0	0.342354	1.02778	0	1.14613
101	2003	5.86365	0	0	0.186076	0.979228	0	1.17609
101	2004	5.89356	0	0	0.131763	1.0084	0	1.20412
101	2005	5.9379	0.669	0	0.255892	0.632088	1	1.23045
101	2006	5.98011	0.6234	0	0.253125	0.725762	1	1.25527
101	2007	6.01821	0.6234	0	0.290158	0.648523	1	1.27875
101	2008	6.0359	0.6302	0	0.2948	0.640159	1	1.30103
101	2009	6.04736	0.651	0	0.306143	0.591928	1	1.32222
101	2010	6.06699	0.651	0	0.300817	0.549718	1	1.34242
101	2011	6.08623	0.651	0	0.273682	0.634161	1	1.36173
101	2012	6.08947	0.6234	0	0.303093	0.532097	1	1.38021
101	2013	6.12447	0.6305	0	0.290027	0.621377	1	1.39794
102	2002	4.99717	0.511	0.511	0.249149	0.0507341	1	1.27875
102	2003	5.02812	0.511	0.511	0.353764	0.14977	1	1.30103
102	2004	4.92766	0.4774	0.0674	0.29817	0.128132	1	1.32222
102	2005	4.90549	0.5782	0.0674	0.304117	0.177076	1	1.34242
102	2006	4.93729	0.5926	0.02	0.299449	-0.00297734	1	1.36173
102	2007	5.05049	0.7171	0.02	0.368811	0.151629	1	1.38021
102	2008	5.08324	0.7171	0.02	0.472917	-0.0482784	1	1.39794
102	2009	5.09388	0.8525	0.0102	0.375827	0.0684586	1	1.41497
102	2010	5.12516	0.8525	0.0102	0.381644	0.13452	1	1.43136
102	2011	5.07175	0.8525	0.0102	0.383853	0.0868837	1	1.44716
102	2012	5.09055	0.8525	0.0102	0.413754	0.13706	1	1.4624
102	2013	4.95533	0.804	0.0102	0.40499	0.00297734	0	1.47712
103	2002	6.35794	0.5324	0	0.136565	-0.0555295	1	1.17609
103	2003	6.48134	0.5335	0	0.155077	0.0528581	1	1.20412
103	2004	6.53014	0.5094	0	0.0861901	0.109077	1	1.23045
103	2005	6.5604	0.4782	0	0.179417	0.0578161	1	1.25527
103	2006	6.56955	0.4682	0	0.176787	0.010823	1	1.27875
103	2007	6.60561	0.5011	0	0.227776	0.0536343	1	1.30103
103	2008	6.62306	0.4942	0	0.256316	0.103999	1	1.32222
103	2009	6.58149	0.4622	0	0.286029	0.0496473	1	1.34242
103	2010	6.62876	0.4622	0	0.267622	0.0173405	1	1.36173
103	2011	6.6241	0.4735	0	0.271588	-0.0239287	1	1.38021
103	2012	6.56614	0.4735	0	0.292054	-0.0539305	1	1.39794
103	2013	6.53335	0.5001	0	0.28294	-0.0366973	1	1.41497
104	2002	0	0	0	0	-0.762304	0	0.778151
104	2003	0	0	0	0	-0.762304	0	0.845098
104	2004	0	0	0	0	-0.762304	0	0.90309
104	2005	3.11461	0	0	0.000669942	-0.713882	0	0.954243
104	2006	3.28353	0	0	0.000344175	-0.679702	0	1
104	2007	3.47494	0	0	0	-0.627006	0	1.04139
104	2008	3.38668	0.5863	0	0.00497118	-0.715204	0	1.07918
104	2009	3.38274	0.5959	0	0.0120003	-0.693359	1	1.11394
104	2010	3.31848	0.4258	0	0.00450365	-0.73416	1	1.14613
104	2011	3.44217	0.4258	0	0.0043329	-0.711503	1	1.17609
104	2012	3.66219	0.4258	0	0.00347816	-0.633472	1	1.20412
104	2013	3.76768	0.42	0	0.0405453	-0.5329	1	1.23045
105	2002	0	0	0	0	-0.690644	0	0
105	2003	0	0	0	0	-0.690644	0	0
105	2004	0	0	0	0	-0.690644	0	0
105	2005	0	0	0	0	-0.690644	0	0
105	2006	0	0	0	0	-0.690644	0	0
105	2007	0	0	0	0	-0.690644	0	0
105	2008	0	0	0	0	-0.690644	0	0
105	2009	4.61038	0	0	0.462806	-0.273619	0	0
105	2010	4.72778	0	0	1.11617	-0.144742	0	0
105	2011	4.82773	0	0	0.563151	-0.0392263	0	0
105	2012	4.89286	0	0	0.418719	-0.0333322	0	0.30103
105	2013	4.94043	0.5832	0	0.167266	-0.0108121	0	0.477121
106	2002	0	0	0	0	-0.690644	0	0
106	2003	0	0	0	0	-0.690644	0	0
106	2004	0	0	0	0	-0.690644	0	0
106	2005	0	0	0	0	-0.690644	0	0
106	2006	0	0	0	0	-0.690644	0	0.30103
106	2007	0	0	0	0	-0.690644	0	0.477121
106	2008	0	0	0	0	-0.690644	0	0.60206
106	2009	0	0	0	0	-0.690644	0	0.69897
106	2010	5.63219	0	0	0.26257	-0.129557	0	0.778151
106	2011	5.71043	0	0	0.409314	-0.0554697	0	0.845098
106	2012	5.79504	0	0	0.398576	0.0749788	0	0.90309
106	2013	5.76386	0.6246	0.32	0.345238	0.0346309	1	0.954243
107	2002	4.61022	0.7975	0.6471	0.00923215	-0.398468	1	1.23045
107	2003	4.66721	0.7221	0.5932	0.0104812	-0.317926	1	1.25527
107	2004	4.76125	0.6531	0.5336	0.0191009	-0.199707	1	1.27875
107	2005	4.68681	0.6274	0.5079	0.0104002	0.0189105	1	1.30103
107	2006	4.51668	0.5809	0.5079	0.202601	-0.202128	1	1.32222
107	2007	4.61108	0.5569	0.5079	0.242805	-0.140236	1	1.34242
107	2008	4.57321	0.6181	0.5691	0.420926	-0.11947	1	1.36173
107	2009	3.9429	0.6181	0.5691	0.257119	-0.308524	1	1.38021
107	2010	4.08948	0.6397	0.5691	0.361351	-0.280889	1	1.39794
107	2011	4.18173	0.6397	0.5691	0.459036	-0.177317	1	1.41497
107	2012	4.07907	0.6196	0.5691	0.140233	-0.350786	1	1.43136
107	2013	3.94126	0.6196	0.5691	0.156149	-0.359584	1	1.44716
108	2002	5.50535	0.6918	0.6918	0.349123	-0.023271	1	1.78533
108	2003	5.5184	0.6964	0.6964	0.336704	0.0234894	1	1.79239
108	2004	5.51485	0.729	0.729	0.320059	0.049724	1	1.79934
108	2005	5.47374	0.7356	0.6574	0.275181	0.0315632	1	1.80618
108	2006	5.46617	0.731	0.6528	0.308301	0.0424153	1	1.81291
108	2007	5.45171	0.731	0.6528	0.39189	-0.0412222	1	1.81954
108	2008	5.4434	0.731	0.6528	0.492805	-0.0368853	1	1.82607
108	2009	5.40479	0.743	0.6848	0.480449	-0.0492541	1	1.83251
108	2010	5.39458	0.743	0.6848	0.480178	-0.0290139	1	1.83885
108	2011	5.37605	0.7454	0.7172	0.507063	-0.0129937	1	1.8451
108	2012	5.33556	0.7463	0.7181	0.55167	-0.0315625	1	1.85126
108	2013	5.30429	0.7463	0.7181	0.590944	-0.0387778	1	1.85733
109	2002	3.31994	0	0	0.238806	0.464848	0	0
109	2003	3.51308	0	0	0.072407	0.626988	0	0.30103
109	2004	3.89988	0	0	0.0282831	0.565723	0	0.477121
109	2005	4.35249	0.7503	0.7208	0	0.517335	1	0.60206
109	2006	4.46745	0.6867	0.6613	0.288271	-0.0426396	1	0.69897
109	2007	4.50831	0.6867	0.6613	0.322833	-0.0705994	1	0.778151
109	2008	4.52226	0.7211	0.6957	0.537014	0.027295	1	0.845098
109	2009	4.36124	0.2218	0.1964	0.542689	-0.134704	1	0.90309
109	2010	4.44257	0.2345	0.1964	0.517624	-0.00527659	1	0.954243
109	2011	4.35023	0.259	0.0503	0.713193	0.0133494	0	1
109	2012	4.22066	0.4736	0	0.748225	-0.170421	0	1.04139
109	2013	4.15381	0.428	0	1.94501	0.246317	0	1.07918
110	2002	0	0	0	0	-0.508493	0	0.954243
110	2003	0	0	0	0	-0.508493	0	1
110	2004	0	0	0	0	-0.508493	0	1.04139
110	2005	5.08486	0	0	0.0344505	1.00631	0	1.07918
110	2006	5.17615	0.6625	0.6401	0.0170497	0.536789	1	1.11394
110	2007	5.21808	0.825	0.7022	0.0154131	0.631459	1	1.14613
110	2008	5.28353	0.8349	0.7022	0.072032	0.616226	1	1.17609
110	2009	5.23466	0.838	0.6912	0.0561214	0.334491	1	1.20412
110	2010	5.26453	0.838	0.6912	0.0794325	0.21622	1	1.23045
110	2011	5.36027	0.8413	0.6945	0.118462	0.252085	1	1.25527
110	2012	5.43902	0.8726	0.6945	0.131941	0.377216	1	1.27875
110	2013	5.42179	0.8726	0.6945	0.197184	0.302987	1	1.30103
111	2002	0	0	0	0	-0.829146	0	0.778151
111	2003	4.0329	0	0	0.405342	-0.18459	0	0.845098
111	2004	4.10154	0	0	0.391877	-0.168804	0	0.90309
111	2005	4.15555	0	0	0.392022	-0.208145	0	0.954243
111	2006	4.2003	0.6177	0.531	0.320582	-0.340666	1	1
111	2007	4.34005	0.6177	0.531	0.306618	-0.295837	1	1.04139
111	2008	4.52602	0.6251	0.5385	0.405072	-0.294707	1	1.07918
111	2009	4.5833	0.6058	0.488	0.438431	-0.296076	1	1.11394
111	2010	4.61636	0.623	0.5285	0.43194	-0.20393	1	1.14613
111	2011	4.67393	0.6498	0.5285	0.45465	-0.396993	1	1.17609
111	2012	4.82948	0.7798	0.6801	0.335451	-0.212892	1	1.20412
111	2013	4.82467	0.8099	0.6465	0.261704	-0.171088	1	1.23045
112	2002	4.46993	0.7667	0.7297	0.436161	0.0162828	1	1.39794
112	2003	4.51116	0.7866	0.757	0.473298	0.046327	1	1.41497
112	2004	4.53977	0.8096	0.78	0.50019	0.199687	1	1.43136
112	2005	4.58586	0.8134	0.7838	0.419884	-0.0217606	1	1.44716
112	2006	4.53969	0.8134	0.7838	0.439358	-0.113113	1	1.4624
112	2007	4.38119	0.967	0.967	0.0013327	1.47653	1	1.47712
112	2008	2.18752	0.9898	0.1189	0.268828	-0.802169	0	1.49136
112	2009	2.94547	0.9897	0	0.426724	-0.764458	0	1.50515
112	2010	3.02119	0.9379	0	0.443781	-0.749901	0	1.51851
112	2011	2.84942	0.9379	0	0.457067	-0.776603	0	1.53148
112	2012	2.86153	0.9897	0.1212	0.787341	-0.75613	0	1.54407
112	2013	2.98543	0.9897	0.1212	0.623552	-0.736489	0	1.5563
113	2002	5.3333	0.5749	0	0.462025	0.656653	0	1.20412
113	2003	5.20943	0.5749	0	0.403366	0.677711	0	1.23045
113	2004	5.19534	0.5749	0	0.376089	0.910472	0	1.25527
113	2005	5.19855	0.5749	0	0.344147	0.849362	0	1.27875
113	2006	5.14522	0.5749	0	0.428525	0.221251	0	1.30103
113	2007	5.08153	0.4364	0	0.56965	0.426863	0	1.32222
113	2008	5.07764	0.3896	0	0.638746	0.266427	0	1.34242
113	2009	4.8365	0.3717	0	0.675005	0.295813	0	1.36173
113	2010	4.30038	0.3717	0	0.811786	-0.217519	0	1.38021
113	2011	4.5442	0.3717	0	0.740218	0.0518082	0	1.39794
113	2012	4.69759	0.3717	0	0.657975	0.341632	0	1.41497
113	2013	4.48497	0.3717	0	0.536699	-0.116271	0	1.43136
114	2002	5.25732	0	0	0.331091	0.0584098	0	1.14613
114	2003	5.31668	0	0	0.433796	0.102151	0	1.17609
114	2004	5.36245	0.648	0	0.0537682	0.123792	1	1.20412
114	2005	5.38332	0.7126	0	0.15045	-0.0027089	1	1.23045
114	2006	5.546	0.7234	0	0.214594	0.18011	1	1.25527
114	2007	5.54954	0.7759	0	0.254824	0.10258	1	1.27875
114	2008	5.51633	0.8266	0	0.297836	0.0373663	1	1.30103
114	2009	5.45407	0.8266	0	0.290751	-0.0053713	1	1.32222
114	2010	5.45512	0.8266	0	0.26617	0.00895652	1	1.34242
114	2011	5.46449	0.8179	0	0.280121	0.0105659	1	1.36173
114	2012	5.44836	0.7469	0	0.305198	-0.0120419	1	1.38021
114	2013	5.43612	0.7469	0	0.337573	0.0243273	1	1.39794
115	2002	0	0	0	0	-1.06519	0	1.61278
115	2003	0	0	0	0	-1.06519	0	1.62325
115	2004	6.58108	0	0	0.260623	-0.0309966	0	1.63347
115	2005	6.02963	0.1084	0	0.212888	-0.804559	0	1.64345
115	2006	6.58478	0.1036	0	0.176894	-0.0936444	0	1.65321
115	2007	6.587	0.088	0	0.129147	-0.211197	0	1.66276
115	2008	6.59222	0.1202	0	0.109827	-0.161047	0	1.6721
115	2009	6.59822	0.1564	0	0.0490237	-0.192401	0	1.68124
115	2010	6.63357	0.1941	0	0.00423042	-0.122439	0	1.6902
115	2011	6.65236	0.8333	0	0.00736586	-0.114566	0	1.69897
115	2012	6.71826	0.8333	0	0.0147147	0.140382	0	1.70757
115	2013	6.72838	0.8333	0	0.0322402	0.170449	0	1.716
116	2002	0	0	0	0	-1.0068	0	2.07188
116	2003	5.96621	0	0	0.33062	0	0	2.07555
116	2004	6.03513	0	0	0.387152	-0.1703	0	2.07918
116	2005	6.1619	0	0	0.347799	0.0812077	0	2.08279
116	2006	6.20613	0	0	0.280285	0.123122	0	2.08636
116	2007	6.22843	0.6116	0.5709	0.276178	0.192907	1	2.08991
116	2008	6.19592	0.6919	0.6167	0.297469	0.145027	1	2.09342
116	2009	6.17228	0.6555	0.5361	0.36641	-0.027532	1	2.09691
116	2010	6.17183	0.6068	0.5361	0.352033	-0.0161899	1	2.10037
116	2011	6.18083	0.6357	0.5361	0.333083	0.0287097	1	2.1038
116	2012	6.14803	0.636	0.5361	0.331975	-0.0326823	1	2.10721
116	2013	6.08369	0.6424	0.5361	0.387668	-0.141079	1	2.11059
117	2002	0	0	0	0	-0.762304	0	0
117	2003	0	0	0	0	-0.762304	0	0
117	2004	4.19734	0	0	0.390251	-0.0858602	0	0
117	2005	4.16693	0	0	0.487483	-0.0620039	0	0
117	2006	4.12753	0.63	0.6	0.359254	-0.507435	1	0
117	2007	4.41095	0.4729	0.3879	0.450639	-0.359682	1	0.30103
117	2008	4.66515	0.5194	0.367	0.41074	-0.212452	1	0.477121
117	2009	4.64737	0.5309	0.3362	0.45746	-0.129782	1	0.60206
117	2010	4.65027	0.5168	0.3362	0.571922	-0.0724815	1	0.69897
117	2011	4.67445	0.4755	0.2949	0.619248	-0.0166437	1	0.778151
117	2012	4.61833	0.5562	0.2934	0.740031	-0.0442341	1	0.845098
117	2013	4.47131	0.548	0.0602	0.530634	-0.306878	1	0.90309
118	2002	5.68648	0.6411	0.5676	0.00412196	0.765969	1	1.85733
118	2003	5.83794	0.6411	0.5676	0.00439134	0.823716	1	1.86332
118	2004	5.70549	0.6481	0.5746	0.225117	0.340107	1	1.86923
118	2005	5.6641	0.6481	0.5746	0.511424	-0.0312616	1	1.87506
118	2006	5.7213	0.6198	0.5463	0.585187	-0.0474686	1	1.88081
118	2007	5.85307	0.623	0.5496	0.701158	0.21207	1	1.88649
118	2008	5.72206	0.6209	0.5475	0.706595	0.293769	1	1.89209
118	2009	5.26993	0.7729	0.7729	0.668202	-0.19592	1	1.89763
118	2010	5.3105	0.7944	0.7729	0.756944	0.0312616	1	1.90309
118	2011	4.73156	0.7729	0.7729	0.834692	-0.41527	1	1.90849
118	2012	4.80468	0.7729	0.7729	0.625341	-0.28216	0	1.91381
118	2013	4.83926	0.7729	0.7729	0.619645	-0.16463	0	1.91908
119	2002	0	0	0	0	-0.768513	0	0
119	2003	0	0	0	0	-0.768513	0	0
119	2004	0	0	0	0	-0.768513	0	0
119	2005	0	0	0	0	-0.768513	0	0
119	2006	4.37241	0	0	0.523691	0.0455495	0	0
119	2007	4.55319	0.77	0.65	0.427333	0.237595	1	0.30103
119	2008	4.6626	0.7823	0.65	0.424649	0.360822	1	0.477121
119	2009	4.71351	0.8024	0.6701	0.302114	0.297597	1	0.60206
119	2010	4.71783	0.7834	0.6701	0.279839	0.245901	1	0.69897
119	2011	4.79109	0.7834	0.6701	0.325465	0.288118	1	0.778151
119	2012	4.80921	0.7834	0.6701	0.448093	0.228732	1	0.845098
119	2013	4.75587	0.7834	0.6701	0.278702	-0.0190228	1	0.90309
120	2002	6.82723	0.3878	0.2515	0.269245	-0.0655478	1	2.07555
120	2003	6.82421	0.3276	0.2373	0.260707	-0.0122328	1	2.07918
120	2004	6.85212	0.3448	0.256	0.245822	0.00303896	1	2.08279
120	2005	6.6576	0.3508	0.2539	0.200419	-0.258719	1	2.08636
120	2006	6.68496	0.3521	0.2557	0.289246	-0.205941	1	2.08991
120	2007	6.81322	0.3533	0.2557	0.186623	0.0489947	1	2.09342
120	2008	6.6684	0.3543	0.2557	0.301905	-0.00303896	1	2.09691
120	2009	6.64955	0.3583	0.2557	0.270507	-0.00987196	1	2.10037
120	2010	6.6856	0.3581	0.2557	0.205838	0.191435	1	2.1038
120	2011	6.75242	0.3581	0.2557	0.260693	0.149661	1	2.10721
120	2012	6.7833	0.3592	0.2619	0.329867	0.139779	1	2.11059
120	2013	6.7886	0.3778	0	0.326021	0.177313	0	2.11394
121	2002	4.45211	0.3501	0.5833	0.147748	0.433649	1	1.32222
121	2003	4.5159	0.3501	0.5833	0.165532	0.429439	1	1.34242
121	2004	4.54581	0.3501	0.5833	0.111129	0.395519	1	1.36173
121	2005	4.54643	0.2901	0.4825	0.187606	0.142756	1	1.38021
121	2006	4.52869	0.2901	0.4825	0.146807	0.181388	1	1.39794
121	2007	4.51913	0.2901	0.4825	0.119516	0.282489	1	1.41497
121	2008	4.66304	0.2901	0.4825	0.19605	0.457155	1	1.43136
121	2009	4.6308	0.2901	0.4825	0.173062	0.501019	1	1.44716
121	2010	4.63789	0.2901	0.4825	0.190955	0.511627	1	1.4624
121	2011	4.61687	0.2901	0.4825	0.242643	0.494874	1	1.47712
121	2012	4.61443	0.2901	0.4825	0.282878	0.804917	1	1.49136
121	2013	4.60684	0.2901	0.5331	0.28218	0.711008	1	1.50515
122	2002	5.46631	0.7075	0.5839	0.315321	0.0426818	1	1.79239
122	2003	5.47929	0.7238	0.6002	0.290788	0.0515571	1	1.79934
122	2004	5.48042	0.7398	0.6162	0.263391	0.12817	1	1.80618
122	2005	5.43571	0.727	0.6034	0.212661	0.132771	1	1.81291
122	2006	5.42488	0.7086	0.6034	0.210244	0.154826	1	1.81954
122	2007	5.4097	0.7086	0.6034	0.315981	0.0221585	1	1.82607
122	2008	5.40098	0.726	0.6208	0.431741	0.00469633	1	1.83251
122	2009	5.36858	0.7222	0.617	0.40224	0.0569106	1	1.83885
122	2010	5.3673	0.7463	0.617	0.386315	0.0825737	1	1.8451
122	2011	5.34258	0.7463	0.617	0.395761	0.0867744	1	1.85126
122	2012	5.31504	0.767	0.617	0.424096	0.0652566	1	1.85733
122	2013	5.26418	0.767	0.617	0.445738	0.013943	1	1.86332
123	2002	5.05909	0.5396	0.3003	0.594911	-0.0185103	1	1.97772
123	2003	5.17267	0.5396	0.3003	0.63102	0.0185103	1	1.98227
123	2004	5.229	0.5274	0.2881	0.501619	0.1621	1	1.98677
123	2005	5.17886	0.5093	0.2881	0.399919	0.166218	1	1.99123
123	2006	5.1536	0.5093	0.2881	0.430252	0.0778969	1	1.99564
123	2007	5.12402	0.5093	0.2881	0.422653	0.0366423	1	2
123	2008	5.17785	0.7547	0.7547	0.470146	0.0638296	1	2.00432
123	2009	5.00822	0.7547	0.7547	0.554509	-0.0730633	1	2.0086
123	2010	5.10351	0.788	0.6569	0.533587	-0.0460367	1	2.01284
123	2011	5.1021	0.788	0.6569	0.571955	-0.0598982	1	2.01703
123	2012	5.04529	0.788	0.6569	0.641313	-0.0685029	1	2.02119
123	2013	4.8847	0.788	0.6569	0.658687	-0.119041	1	2.02531
124	2002	5.00229	0.3027	0.048	0.404916	-0.0272402	1	1.34242
124	2003	4.97773	0.3497	0.2191	0.303573	0.129056	1	1.36173
124	2004	5.0002	0.3497	0.24	0.257203	0.169911	1	1.38021
124	2005	5.04488	0.4371	0.0689	0.177584	0.0272402	1	1.39794
124	2006	5.169	0.3969	0.0689	0.162892	0.360649	1	1.41497
124	2007	5.24648	0.3968	0.0689	0.144061	0.23954	0	1.43136
124	2008	5.56499	0.4531	0.0689	0.425973	-0.06425	0	1.44716
124	2009	5.36528	0.4328	0.0689	0.460778	-0.30542	0	1.4624
124	2010	5.39795	0.4358	0.0689	0.424722	-0.264993	0	1.47712
124	2011	5.49094	0.4358	0.1732	0.386695	-0.205824	0	1.49136
124	2012	5.54963	0.4358	0.1732	0.397482	-0.0324252	0	1.50515
124	2013	5.53327	0.4577	0.1523	0.34312	-0.0405137	0	1.51851
125	2002	0	0	0	0	-0.658013	0	0
125	2003	0	0	0	0	-0.658013	0	0
125	2004	0	0	0	0	-0.658013	0	0
125	2005	6.21374	0	0	0.438153	-0.0563627	0	0
125	2006	6.69959	0	0	0.460978	1.0466	0	0
125	2007	6.70908	0.5181	0	0.355654	1.07285	0	0.30103
125	2008	6.7113	0.4647	0	0.379175	1.02634	0	0.477121
125	2009	6.57183	0.2981	0	0.345679	0.586899	0	0.60206
125	2010	6.66001	0.1238	0	0.351272	0.565816	0	0.69897
125	2011	6.87984	0.139	0	0.321811	0.652565	0	0.778151
125	2012	6.89476	0.1252	0	0.304532	0.674189	0	0.845098
125	2013	6.86171	0.1054	0	0.26796	0.648201	0	0.90309
126	2002	5.07224	0.7355	0	0.183009	-0.00239816	0	1.36173
126	2003	5.02344	0.7155	0	0.285893	-0.111223	0	1.38021
126	2004	5.04174	0.7155	0	0.288442	-0.0303617	0	1.39794
126	2005	5.04059	0.6817	0	0.232005	0.0157398	0	1.41497
126	2006	5.0416	0.6405	0.2483	0.305557	0.00239816	1	1.43136
126	2007	5.05069	0.5936	0.2483	0.321173	0.093847	1	1.44716
126	2008	4.99385	0.5936	0.2686	0.323433	0.27565	1	1.4624
126	2009	4.83855	0.6515	0.5168	0.350621	0.196304	1	1.47712
126	2010	4.84715	0.8324	0.4988	0.265948	-0.23919	1	1.49136
126	2011	4.95785	0.8324	0.4988	0.198265	-0.0690899	1	1.50515
126	2012	5.01458	0.8324	0.4988	0.273068	-0.0664093	1	1.51851
126	2013	5.01035	0.8324	0.4988	0.26489	-0.0218552	1	1.53148
127	2002	6.33357	0.327	0	0.158841	0.136965	0	1.87506
127	2003	6.33622	0.327	0	0.138128	0.160533	0	1.88081
127	2004	6.33254	0.3131	0.03	0.136356	0.177738	0	1.88649
127	2005	6.34066	0.3949	0.0435	0.135501	0.140965	0	1.89209
127	2006	6.37652	0.3175	0.0435	0.123707	0.16369	0	1.89763
127	2007	6.43742	0.3246	0.055	0.284728	-0.0271239	0	1.90309
127	2008	6.42715	0.3246	0.055	0.332325	-0.0166329	0	1.90849
127	2009	6.34368	0.3246	0.055	0.339204	-0.0863053	0	1.91381
127	2010	6.3532	0.3246	0.1305	0.319828	-0.0547015	0	1.91908
127	2011	6.31702	0.3246	0.1305	0.375115	0.0146478	0	1.92428
127	2012	6.2035	0.3774	0.1303	0.471242	0.123479	0	1.92942
127	2013	6.11886	0.4455	0	0.299401	0.0604712	0	1.9345
128	2002	5.6926	0.6498	0	0.277066	0.15634	1	1.4624
128	2003	5.68801	0.6541	0	0.237645	0.202724	1	1.47712
128	2004	5.68869	0.6071	0	0.274294	0.0802016	1	1.49136
128	2005	5.75364	0.6057	0	0.219449	0.134477	1	1.50515
128	2006	5.75589	0.5803	0	0.182068	0.111898	1	1.51851
128	2007	5.79318	0.616	0	0.243966	0.0843197	1	1.53148
128	2008	5.82594	0.616	0	0.21991	0.0820075	1	1.54407
128	2009	5.86328	0.6013	0.055	0.138784	0.148196	1	1.5563
128	2010	5.84175	0.5951	0.0488	0.132686	0.0262734	1	1.5682
128	2011	5.86574	0.5954	0.0491	0.17036	0.00637955	1	1.57978
128	2012	5.9182	0.5968	0.0491	0.181613	0.0161518	1	1.59106
128	2013	5.97388	0.5968	0.0491	0.247172	-0.0141512	1	1.60206
129	2002	5.77118	0.5656	0.3298	0.431609	-0.147601	1	1.86923
129	2003	5.73379	0.4583	0.1345	0.401969	-0.130246	1	1.87506
129	2004	5.67295	0.4754	0.1991	0.422818	-0.167924	1	1.88081
129	2005	5.47028	0.351	0.0291	0.471944	-0.33637	1	1.88649
129	2006	5.49678	0.3141	0.0279	0.331484	-0.1451	1	1.89209
129	2007	5.53463	0.2775	0.0279	0.321187	0	0	1.89763
129	2008	5.65804	0.4523	0	0.277157	0.0464065	0	1.90309
129	2009	5.63157	0.496	0	0.283941	0.0304856	0	1.90849
129	2010	5.70209	0.4957	0	0.228243	0.17774	0	1.91381
129	2011	5.70505	0.546	0	0.204077	0.269017	0	1.91908
129	2012	5.66868	0.5961	0	0.208567	0.229156	0	1.92428
129	2013	5.67074	0.6854	0	0.196153	0.217766	0	1.92942
130	2002	4.88465	0.6489	0.589	0.0528822	0.220205	1	0.69897
130	2003	4.93203	0.6489	0.589	0.108404	0.15689	1	0.778151
130	2004	5.04835	0.6352	0.5753	0.120489	0.259059	1	0.845098
130	2005	5.1604	0.6205	0.5753	0.091053	0.28826	1	0.90309
130	2006	5.36204	0.6029	0.5419	0.147217	0.312003	1	0.954243
130	2007	5.44276	0.6233	0.5376	0.136209	0.375972	1	1
130	2008	5.51879	0.6403	0.56	0.197711	0.285999	1	1.04139
130	2009	5.53169	0.6255	0.5365	0.146733	0.29334	1	1.07918
130	2010	5.58456	0.6161	0.5365	0.145698	0.257773	1	1.11394
130	2011	5.64375	0.6209	0.5365	0.141095	0.233904	1	1.14613
130	2012	5.70449	0.6251	0.5365	0.123146	0.236278	1	1.17609
130	2013	5.75926	0.6094	0.5365	0.115409	0.216215	1	1.20412
131	2002	0	0	0	0	-1.1623	0	1.32222
131	2003	0	0	0	0	-1.1623	0	1.34242
131	2004	4.24343	0	0	0.44959	-0.0661737	0	1.36173
131	2005	4.2693	0	0	0.421792	-0.191745	0	1.38021
131	2006	4.32629	0	0	0.31992	-0.0158344	0	1.39794
131	2007	4.41273	0	0	0.309324	0.0905458	0	1.41497
131	2008	4.45258	0.84	0.84	0.140765	0.511708	1	1.43136
131	2009	4.17528	0.84	0.84	0.308565	-0.107856	1	1.44716
131	2010	4.23142	0.84	0.84	0.337667	0.0158344	1	1.4624
131	2011	4.35002	0.84	0.84	0.352694	0.330565	1	1.47712
131	2012	4.36685	0.84	0.84	0.261298	0.201747	1	1.49136
131	2013	4.41187	0.84	0.84	0.203453	0.872542	1	1.50515
132	2002	5.01378	0.6144	0.5326	0.226416	-0.0165802	1	0.954243
132	2003	5.04147	0.6144	0.5326	0.196762	0.0347602	1	1
132	2004	5.08109	0.6144	0.5326	0.193278	0.0455403	1	1.04139
132	2005	5.08284	0.6144	0.5326	0.139114	-0.0176293	1	1.07918
132	2006	5.14071	0.6144	0.5326	0.134264	0.0551062	1	1.11394
132	2007	5.19891	0.631	0.553	0.166831	0.0750577	1	1.14613
132	2008	5.21998	0.6671	0.553	0.223206	0.103997	1	1.17609
132	2009	5.10411	0.6794	0.553	0.164568	-0.063349	1	1.20412
132	2010	5.17868	0.6978	0.553	0.123879	0.035733	1	1.23045
132	2011	5.17197	0.6978	0.553	0.156239	-0.000686119	1	1.25527
132	2012	5.11639	0.6978	0.553	0.175493	-0.034672	1	1.27875
132	2013	5.11717	0.6965	0.5072	0.13212	-0.00952613	1	1.30103
133	2002	5.14986	0.3138	0.3764	0.12342	-0.217223	1	1.79239
133	2003	5.10108	0.3138	0.3764	0.0849475	-0.198925	1	1.79934
133	2004	5.15122	0.6802	0	0.0344624	-0.132098	1	1.80618
133	2005	5.1417	0.6629	0	0.0300775	-0.181493	1	1.81291
133	2006	5.21906	0.6421	0	0.0173583	-0.085824	1	1.81954
133	2007	5.22331	0.636	0	0.0168156	0.0254686	1	1.82607
133	2008	5.1962	0.6137	0	0.237076	-0.160826	1	1.83251
133	2009	5.10994	0.6228	0	0.23545	-0.107894	1	1.83885
133	2010	5.14791	0.6032	0	0.23332	-0.0760098	1	1.8451
133	2011	5.17215	0.6267	0	0.191548	-0.0103332	1	1.85126
133	2012	5.15374	0.6267	0	0.215431	-0.0280128	1	1.85733
133	2013	5.10905	0.6167	0	0.326249	-0.0836918	1	1.86332
134	2002	5.95136	0	0	0.539462	-0.235161	0	1.83251
134	2003	5.95431	0	0	0.556338	-0.222141	0	1.83885
134	2004	5.97302	0	0	0.553465	-0.186744	0	1.8451
134	2005	6.01084	0.5455	0.368	0.364894	-0.228409	1	1.85126
134	2006	6.04999	0.5131	0.368	0.33219	-0.154088	1	1.85733
134	2007	6.0757	0.5242	0.3756	0.336891	-0.100293	1	1.86332
134	2008	6.05987	0.4421	0.3989	0.353601	-0.151274	1	1.86923
134	2009	6.00485	0.4403	0.3989	0.463639	-0.0523168	1	1.87506
134	2010	6.0334	0.4927	0.1002	0.239925	-0.0497353	1	1.88081
134	2011	6.04214	0.4934	0.1002	0.228239	-0.0367273	1	1.88649
134	2012	6.07015	0.5349	0.0922	0.19421	0.0290005	1	1.89209
134	2013	6.04981	0.5349	0.0922	0.190933	0.00575854	1	1.89763
135	2002	6.50065	0.43	0	0.334662	-0.0552668	0	1.51851
135	2003	6.61331	0.43	0	0.305129	0.0722516	0	1.53148
135	2004	6.62737	0.451	0	0.289494	0.0805764	0	1.54407
135	2005	6.65031	0.505	0	0.321864	0.000920702	0	1.5563
135	2006	6.84868	0.4945	0	0.294285	-0.0125057	0	1.5682
135	2007	6.97081	0.5134	0	0.337978	0.0475947	0	1.57978
135	2008	6.9848	0.4818	0	0.268077	-0.0619802	0	1.59106
135	2009	7.02453	0.5042	0	0.281643	-0.000920702	0	1.60206
135	2010	7.06168	0.5129	0	0.282233	0.0148828	0	1.61278
135	2011	7.08307	0.5129	0	0.272854	0.0119579	0	1.62325
135	2012	7.09269	0.4557	0	0.332203	-0.0330845	0	1.63347
135	2013	7.09458	0.4495	0	0.358857	-0.0271987	0	1.64345
136	2002	6.38179	0.2642	0	0.490819	0.0751905	0	1.63347
136	2003	6.42479	0.2568	0	0.452678	0.0591247	0	1.64345
136	2004	6.43821	0.2365	0	0.478651	0.186048	0	1.65321
136	2005	6.36521	0.3208	0	0.277071	-0.096793	0	1.66276
136	2006	6.39907	0.3534	0	0.253199	-0.011094	0	1.6721
136	2007	6.40319	0.408	0	0.250363	-0.0427461	0	1.68124
136	2008	6.45744	0.408	0	0.225441	0.00833327	0	1.6902
136	2009	6.4143	0.356	0	0.263406	-0.0291592	0	1.69897
136	2010	6.28588	0.3845	0	0.271191	-0.218298	0	1.70757
136	2011	6.31003	0.475	0	0.27208	-0.200025	0	1.716
136	2012	6.3425	0.6043	0.2537	0.154067	-0.173097	0	1.72428
136	2013	6.36562	0.8976	0.8976	0.136456	-0.0589	1	1.73239
137	2002	0	0	0	0	-0.881281	0	0.90309
137	2003	0	0	0	0	-0.881281	0	0.954243
137	2004	0	0	0	0	-0.881281	0	1
137	2005	0	0	0	0	-0.881281	0	1.04139
137	2006	0	0	0	0	-0.881281	0	1.07918
137	2007	0	0	0	0	-0.881281	0	1.11394
137	2008	5.83498	0	0	0.31256	0.412426	0	1.14613
137	2009	5.78676	0	0	0.332525	0.40554	0	1.17609
137	2010	5.88845	0	0	0.26711	0.488822	0	1.20412
137	2011	5.99078	0.7295	0.2588	0.172056	0.734887	1	1.23045
137	2012	6.06182	0.7445	0.2588	0.245089	0.777941	1	1.25527
137	2013	6.09969	0.7445	0.2588	0.137528	0.782851	1	1.27875
138	2002	0	0	0	0	-1.94765	0	1.60206
138	2003	6.54386	0	0	0.481278	-0.318411	0	1.61278
138	2004	6.58752	0	0	0.347217	-0.279775	0	1.62325
138	2005	6.71567	0	0	0.143591	1.23852	0	1.63347
138	2006	6.7772	0.6246	0.6246	0.162953	-0.0886019	1	1.64345
138	2007	6.82371	0.6447	0.6246	0.104156	-0.0117422	1	1.65321
138	2008	6.93226	0.7203	0.6246	0.131618	0.745149	1	1.66276
138	2009	6.71846	0.6986	0.6246	0.197285	-0.399878	1	1.6721
138	2010	6.93094	0.6799	0.6246	0.168433	0.281806	1	1.68124
138	2011	7.03984	0.6799	0.6246	0.198169	0.712529	1	1.6902
138	2012	7.07515	0.6799	0.6246	0.141756	1.13767	1	1.69897
138	2013	7.04947	0.7101	0.5002	0.151145	1.15836	1	1.70757
139	2002	0	0	0	0	-0.607307	0	1.04139
139	2003	0	0	0	0	-0.607307	0	1.07918
139	2004	0	0	0	0	-0.607307	0	1.11394
139	2005	0	0	0	0	-0.607307	0	1.14613
139	2006	4.5483	0	0	0.199781	0.0979109	0	1.17609
139	2007	4.60286	0.4505	0	0.114331	-0.080689	0	1.20412
139	2008	4.49322	0.5281	0	0.13966	-0.238466	0	1.23045
139	2009	4.71831	0.4623	0.1207	0.169919	-0.108952	0	1.25527
139	2010	4.78221	0.4623	0.1207	0.326463	-0.18145	0	1.27875
139	2011	4.78246	0.4729	0.1207	0.307593	-0.1895	0	1.30103
139	2012	4.6653	0.4623	0.1207	0.315145	-0.240145	0	1.32222
139	2013	4.30415	0.449	0.1207	0.544815	-0.344357	0	1.34242
140	2002	6.15977	0.6298	0	0.441649	-0.259744	0	0
140	2003	6.16138	0.6252	0	0.108941	-0.502391	0	0
140	2004	6.14807	0.4259	0	0.764448	-0.486156	0	0
140	2005	6.1537	0.4259	0	0.717323	-0.47852	0	0.30103
140	2006	6.16441	0.4259	0	0.693643	-0.46975	0	0.477121
140	2007	6.16244	0.4259	0	0.662952	-0.466181	0	0.60206
140	2008	6.13862	0.4259	0	0.683696	-0.464681	0	0.69897
140	2009	6.08272	0.4956	0	0.661954	-0.484569	0	0.778151
140	2010	6.04558	0.4956	0	0.778419	-0.455822	0	0.845098
140	2011	5.98079	0.4956	0	0.992148	-0.422227	0	0.90309
140	2012	5.90784	0.3467	0	1.33576	-0.0455542	0	0.954243
140	2013	5.70185	0.022	0	2.10055	-0.114171	1	1
141	2002	0	0	0	0	-0.718032	0	1.20412
141	2003	4.89808	0	0	0.508926	-0.210044	0	1.23045
141	2004	5.05532	0	0	0.440552	0.0414749	0	1.25527
141	2005	5.09848	0	0	0.436111	-0.0356433	0	1.27875
141	2006	5.13068	0	0	0.386643	0.00860768	0	1.30103
141	2007	5.15528	0.6231	0	0.194137	0.108515	0	1.32222
141	2008	5.18855	0.6639	0	0.231964	-0.0252454	0	1.34242
141	2009	5.26648	0.6336	0	0.253702	0.0791747	0	1.36173
141	2010	5.29034	0.6336	0	0.291909	0.0158591	0	1.38021
141	2011	5.29262	0.6604	0	0.331365	0.0108453	0	1.39794
141	2012	5.32336	0.7344	0	0.294588	-0.0209526	0	1.41497
141	2013	5.33318	0.7344	0	0.325601	-0.00860768	0	1.43136
142	2002	0	0	0	0	0	0	0
142	2003	0	0	0	0	0	0	0
142	2004	0	0	0	0	0	0	0
142	2005	0	0	0	0	0	0	0
142	2006	0	0	0	0	0	0	0
142	2007	0	0	0	0	0	0	0
142	2008	0	0	0	0	0	0	0
142	2009	0	0	0	0	0	0	0
142	2010	0	0	0	0	0	0	0
142	2011	0	0	0	0	0	0	0
142	2012	0	0	0	0	0	0	0.30103
142	2013	5.91657	0.7261	0	0.15595	1.78855	0	0.477121
143	2002	5.52369	0.7427	0	0.148254	-0.176421	0	0
143	2003	5.58789	0.6946	0	0.204809	-0.154153	0	0
143	2004	5.6186	0.616	0	0.215288	-0.146709	0	0.30103
143	2005	5.60522	0.5857	0	0.316842	-0.203357	0	0.477121
143	2006	5.62445	0.6065	0	0.339112	-0.202	0	0.60206
143	2007	5.77711	0.6697	0	0.393502	-0.233991	0	0.69897
143	2008	5.86569	0.8262	0	0.401494	-0.199507	0	0.778151
143	2009	6.00094	0.8196	0	0.403467	-0.140896	0	0.845098
143	2010	6.05493	0.8196	0	0.466054	-0.137499	0	0.90309
143	2011	6.09567	0.8196	0	0.44737	-0.113916	0	0.954243
143	2012	6.10363	0.8196	0	0.441571	-0.138589	0	1
143	2013	6.12407	0.8196	0	0.454193	-0.129822	0	1.04139
144	2002	4.80536	0.559	0.5041	0.595323	0.761255	1	2.0086
144	2003	4.4343	0.5969	0.542	0.25332	0.310312	1	2.01284
144	2004	4.00243	0.8748	0.8199	0.267735	0.00659121	1	2.01703
144	2005	4.30818	0.8199	0.8199	0.273411	0.59879	1	2.02119
144	2006	4.34292	0.5097	0.5097	0.274684	0.747082	1	2.02531
144	2007	4.18517	0.6407	0	0.234926	0.880663	1	2.02938
144	2008	4.07335	0.7812	0	0.0574498	0.561719	0	2.03342
144	2009	3.7611	0.469	0	0.345992	0.302606	0	2.03743
144	2010	3.70458	0.3505	0	0.458803	0.318456	0	2.04139
144	2011	1.51851	0.3766	0	0.255313	-0.172169	0	2.04532
144	2012	4.08207	0.2747	0	0.502658	0.0228137	0	2.04922
144	2013	2.84448	0.3457	0	0.6689	-0.00659121	0	2.05308
145	2002	4.93019	0.5211	0	0.367616	-0.127813	0	1.98227
145	2003	4.83351	0.5211	0	0.379396	-0.152382	0	1.98677
145	2004	4.84157	0.5211	0	0.331756	-0.147519	0	1.99123
145	2005	4.90434	0.5441	0	0.221806	-0.255056	0	1.99564
145	2006	5.79708	0.5704	0	0.432146	0.095267	0	2
145	2007	5.69245	0.5636	0	0.417415	-0.0455126	0	2.00432
145	2008	5.72709	0.541	0	0.463321	0.0210496	0	2.0086
145	2009	5.74215	0.5068	0	0.422784	0.0142854	0	2.01284
145	2010	5.73729	0.5068	0	0.40613	0.0655098	0	2.01703
145	2011	5.74617	0.6719	0	0.536822	0.11747	0	2.02119
145	2012	5.70985	0.692	0	0.548817	0.0989656	0	2.02531
145	2013	5.67901	0.692	0	0.705004	0.0483705	0	2.02938
146	2002	5.0131	0.6116	0.5097	0.354084	-0.435629	1	2.0086
146	2003	4.96409	0.1573	0	0.306309	-0.42664	0	2.01284
146	2004	4.97839	0.485	0.2697	0.199027	-0.368254	1	2.01703
146	2005	4.86416	0.4715	0.2987	0.034549	-0.368161	1	2.02119
146	2006	4.78241	0.5022	0.5022	0.0250284	-0.346874	1	2.02531
146	2007	4.84807	0.6131	0.6131	0.0299743	-0.0453235	1	2.02938
146	2008	4.97643	0.65	0.65	0.040212	0.130743	1	2.03342
146	2009	4.95087	0.65	0.65	0.0879226	0.0185626	1	2.03743
146	2010	4.90921	0.6669	0.6669	0.0379022	-0.0970338	1	2.04139
146	2011	4.86298	0.6669	0.6669	0.0871807	-0.183877	1	2.04532
146	2012	4.92035	0.6669	0.6669	0.0596799	-0.152584	1	2.04922
146	2013	5.03809	0.6669	0.6669	0.0986568	0.0810088	1	2.05308
147	2002	5.95694	0.6615	0.6403	0.387641	0.096664	1	1.34242
147	2003	5.95538	0.6604	0.6403	0.327871	0.14681	1	1.36173
147	2004	5.98504	0.6902	0.6403	0.308698	0.197969	1	1.38021
147	2005	6.01005	0.6473	0.6259	0.281092	0.272871	1	1.39794
147	2006	6.008	0.676	0.6259	0.227026	0.290441	1	1.41497
147	2007	6.0301	0.676	0.6259	0.198674	0.352818	1	1.43136
147	2008	6.00752	0.6763	0.6535	0.408416	0.356458	1	1.44716
147	2009	5.89264	0.6691	0.6209	0.38942	0.0841527	1	1.4624
147	2010	5.96601	0.6652	0.6209	0.327641	0.312203	1	1.47712
147	2011	6.06385	0.6209	0.6209	0.412468	0.2023	1	1.49136
147	2012	6.12032	0.6209	0.6209	0.388247	0.360612	1	1.50515
147	2013	6.12548	0.6107	0.5907	0.422307	0.34851	0	1.51851
148	2002	5.42677	0.8247	0.105	0.240897	0.00475399	1	1.38021
148	2003	5.47494	0.7881	0.075	0.220991	0.0529623	1	1.39794
148	2004	5.50624	0.7881	0.075	0.223853	0.0561595	1	1.41497
148	2005	5.53913	0.7881	0.045	0.237033	0.0661594	1	1.43136
148	2006	5.59503	0.7868	0.045	0.2423	0.0872896	1	1.44716
148	2007	5.6305	0.7448	0.045	0.2605	0.102829	1	1.4624
148	2008	5.6628	0.7448	0.045	0.290091	0.0873572	1	1.47712
148	2009	5.66523	0.7483	0.045	0.291712	0.0526166	1	1.49136
148	2010	5.71508	0.7483	0.045	0.297311	0.0994454	1	1.50515
148	2011	5.74485	0.7483	0.045	0.303897	0.0720182	1	1.51851
148	2012	5.76565	0.7503	0.045	0.341737	0.0715587	1	1.53148
148	2013	5.77548	0.7758	0.045	0.347992	0.0586479	1	1.54407
149	2002	5.82731	0	0	0.301704	-0.125536	0	0
149	2003	5.85449	0	0	0.342338	-0.11048	0	0
149	2004	5.85672	0.5953	0	0.395725	-0.0884449	0	0
149	2005	5.8768	0.5178	0	0.346069	-0.148532	0	0.30103
149	2006	5.89858	0.4884	0	0.32771	-0.0815056	0	0.477121
149	2007	5.89514	0.4881	0	0.35056	-0.0394821	0	0.60206
149	2008	5.80835	0.4876	0	0.341987	-0.125142	0	0.69897
149	2009	5.83822	0.3407	0	0.245793	0.052727	0	0.778151
149	2010	5.87264	0.3407	0	0.191973	0.0917437	0	0.845098
149	2011	5.87124	0.3308	0	0.149818	0.0307448	0	0.90309
149	2012	5.86397	0.3308	0	0.136143	0.0111562	0	0.954243
149	2013	5.86833	0.3308	0	0.140581	-0.0282789	0	1
150	2002	5.42149	0.8663	0.6729	0.872677	-0.000868413	1	1.30103
150	2003	5.88994	0.9625	0.6879	0.47901	0.605867	1	1.32222
150	2004	5.91053	0.948	0.6735	0.447184	0.735784	1	1.34242
150	2005	5.42713	0.9335	0.6652	0.443562	-0.106611	1	1.36173
150	2006	5.46854	0.9335	0.6652	0.444489	-0.032686	1	1.38021
150	2007	5.49419	0.8593	0.6729	0.508714	0.076918	1	1.39794
150	2008	5.43161	0.7573	0.6218	0.480356	0.000868413	1	1.41497
150	2009	5.25608	0.8045	0.6369	0.569541	-0.190384	1	1.43136
150	2010	5.26211	0.6646	0.5649	0.535494	-0.246421	1	1.44716
150	2011	5.28688	0.5901	0.5649	0.30856	-0.0112657	1	1.4624
150	2012	5.27093	0.5655	0.5655	0.400641	0.0623217	1	1.47712
150	2013	5.22665	0.5655	0.5655	0.501116	0.118808	1	1.49136
151	2002	3.87795	0.6564	0.6564	0	-0.512838	1	1.30103
151	2003	4.14048	0.615	0.615	0	-0.276006	1	1.32222
151	2004	4.07828	0.615	0.615	0	-0.34644	1	1.34242
151	2005	4.15482	0.7236	0.6728	0.163595	-0.397587	1	1.36173
151	2006	4.57741	0.7236	0.6728	0.673519	-0.609254	1	1.38021
151	2007	4.85372	0.6728	0	0.660865	-0.341787	0	1.39794
151	2008	4.86257	0.8849	0	0.720931	-0.279286	0	1.41497
151	2009	4.72278	0.8849	0	0.788649	-0.379065	0	1.43136
151	2010	4.71079	0.8849	0	0.578605	-0.373117	0	1.44716
151	2011	4.66568	0.8849	0	1.1617	-0.0198843	0	1.4624
151	2012	4.61435	0.8849	0	0.290361	-0.186947	0	1.47712
151	2013	4.63333	0.8849	0	0.336737	-0.0963264	0	1.49136
152	2002	0	0	0	0	-0.971653	0	1.04139
152	2003	0	0	0	0	-0.971653	0	1.07918
152	2004	0	0	0	0	-0.971653	0	1.11394
152	2005	0	0	0	0	-0.971653	0	1.14613
152	2006	0	0	0	0	-0.971653	0	1.17609
152	2007	4.95195	0	0	0.41508	0.310169	0	1.20412
152	2008	5.04209	0	0	0.463397	0.182384	0	1.23045
152	2009	4.93495	0	0	0.484354	-0.150876	0	1.25527
152	2010	5.02235	0.5564	0.503	0.366981	-0.0236283	1	1.27875
152	2011	5.04836	0.5564	0.503	0.49084	-0.244474	1	1.30103
152	2012	5.07858	0.5564	0.5564	0.475519	-0.241621	1	1.32222
152	2013	5.05519	0.5324	0.4819	0.523938	-0.322077	1	1.34242
153	2002	5.86883	0.5053	0.2988	0.314185	-0.170234	1	0.69897
153	2003	5.95178	0.4965	0.2988	0.406917	-0.0519593	1	0.778151
153	2004	6.03276	0.4399	0.2988	0.436801	0.155299	1	0.845098
153	2005	5.867	0.4033	0.2749	0.421519	0.203754	1	0.90309
153	2006	5.83154	0.3562	0.2749	0.399373	0.0174211	1	0.954243
153	2007	5.9595	0.3562	0.2749	0.535157	0.00272757	1	1
153	2008	5.99283	0.447	0	0.531471	0.215595	1	1.04139
153	2009	5.46293	0.2192	0.1779	0.561422	0.0701286	1	1.07918
153	2010	5.44429	0.2201	0.1779	0.585003	0.150723	1	1.11394
153	2011	5.4275	0.2267	0.1779	0.672507	0.264095	1	1.14613
153	2012	5.36882	0.1779	0.1779	0.776885	0.313269	1	1.17609
153	2013	5.35314	0.1779	0.1779	0.905479	0.405098	1	1.20412
154	2002	5.55414	0.657	0.622	0.0413772	-0.157951	1	1.20412
154	2003	5.56983	0.657	0.622	0.0449814	-0.166056	1	1.23045
154	2004	5.62406	0.6782	0.6432	0.041834	-0.119502	1	1.25527
154	2005	5.70161	0.6782	0.6432	0.0407475	-0.0827089	1	1.27875
154	2006	5.75817	0.677	0.642	0.0299278	-0.055301	1	1.30103
154	2007	5.81762	0.7002	0.6431	0.0295031	-0.00850228	1	1.32222
154	2008	5.84976	0.7137	0.6566	0.0359469	0.0128763	1	1.34242
154	2009	5.85317	0.7329	0.6762	0.0325135	-0.0167587	1	1.36173
154	2010	5.89627	0.6583	0.5676	0.0851382	0.00993381	1	1.38021
154	2011	5.95116	0.7219	0.5676	0.0824695	0.0081127	1	1.39794
154	2012	5.99352	0.8344	0.5676	0.0628584	0.0775283	1	1.41497
154	2013	5.99261	0.6549	0.5676	0.0445057	0.0486153	1	1.43136
155	2002	5.50362	0.6791	0.6506	0.385687	-0.152168	1	1.27875
155	2003	5.55811	0.6506	0.6506	0.423828	-0.0289767	1	1.30103
155	2004	5.54725	0.6506	0.6506	0.391268	-0.0393646	1	1.32222
155	2005	5.67578	0.6509	0.5969	0.323939	-0.117603	1	1.34242
155	2006	5.78308	0.58	0.5586	0.377346	-0.12146	1	1.36173
155	2007	5.91222	0.6322	0.5596	0.311651	0.107233	1	1.38021
155	2008	6.02098	0.6096	0.5596	0.359554	-0.0648903	1	1.39794
155	2009	6.00254	0.5926	0.5522	0.45763	-0.156269	1	1.41497
155	2010	5.96014	0.6526	0.5502	0.43252	-0.238542	1	1.43136
155	2011	6.01287	0.6042	0.5018	0.367719	-0.310968	1	1.44716
155	2012	6.03527	0.6775	0.5042	0.417402	-0.229757	1	1.4624
155	2013	6.09481	0.6882	0.4868	0.425743	-0.183656	0	1.47712
156	2002	4.578	0.5356	0.2464	0.0291815	-0.115302	0	1.11394
156	2003	4.54205	0.509	0.2292	0.00513132	-0.167072	0	1.14613
156	2004	4.62571	0.509	0.2292	0.00361502	-0.042078	0	1.17609
156	2005	4.70016	0.509	0.1985	0.0609823	0.1183	0	1.20412
156	2006	4.72491	0.4959	0.2292	0.123594	0.159547	0	1.23045
156	2007	4.71925	0.4959	0.1985	0.117291	0.158916	0	1.25527
156	2008	4.72389	0.4667	0.1491	0.210471	0.211946	0	1.27875
156	2009	4.67791	0.4667	0.1491	0.256687	0.238764	0	1.30103
156	2010	4.72145	0.4662	0.1491	0.14147	0.417776	0	1.32222
156	2011	4.57499	0.4966	0.1491	0.0987305	0.119344	0	1.34242
156	2012	4.65531	0.5463	0.1491	0.168649	-0.0507638	0	1.36173
156	2013	4.72066	0.5463	0.1703	0.121245	0.190803	0	1.38021
157	2002	4.51917	0	0	0	0.768222	0	1.07918
157	2003	4.55774	0	0	0.0610411	0.403623	0	1.11394
157	2004	4.61113	0	0	0	0.608982	0	1.14613
157	2005	4.64749	0	0	0.079849	0.56221	0	1.17609
157	2006	4.70586	0.7784	0.7483	0.0635299	0.639617	1	1.20412
157	2007	4.73884	0.7784	0.7981	0.0490529	0.611916	1	1.23045
157	2008	4.73335	0.7784	0.7909	0.0392966	0.564433	1	1.25527
157	2009	4.71846	0.7784	0.7909	0.0276764	0.41468	1	1.27875
157	2010	4.74872	0.7784	0.7909	0.0161204	0.355923	1	1.30103
157	2011	4.75569	0.7784	0.7909	0.402869	-0.182495	1	1.32222
157	2012	4.96992	0.7812	0.8062	0.296197	0.0976178	1	1.34242
157	2013	5.00159	0.7812	0.8062	0.209762	0.119216	1	1.36173
158	2002	4.33905	0.7146	0	0.00687447	-0.264092	1	1.34242
158	2003	4.341	0.7146	0	0.00014173	-0.269439	1	1.36173
158	2004	4.36133	0.6689	0	0.0191672	-0.252878	1	1.38021
158	2005	4.02645	0.6902	0	0.0218158	-0.419222	1	1.39794
158	2006	3.80147	0.7521	0	0.00409544	-0.458925	1	1.41497
158	2007	3.52009	0.7722	0	0.00253381	-0.482276	1	1.43136
158	2008	4.14922	0.7521	0	0.00162122	-0.389443	1	1.44716
158	2009	4.25188	0.7521	0	0.000323447	-0.364083	1	1.4624
158	2010	3.97313	0.6689	0	0	-0.424392	1	1.47712
158	2011	4.0162	0.6689	0	0.0102431	-0.409781	1	1.49136
158	2012	4.08704	0.6689	0	0.0377911	-0.396991	1	1.50515
158	2013	3.82204	0.6689	0	0.00111692	-0.44966	1	1.51851
159	2002	5.11327	0.6802	0	0.126815	-0.237512	1	1.34242
159	2003	5.1957	0.6813	0	0.103599	-0.193774	1	1.36173
159	2004	5.25877	0.6813	0	0.0627739	-0.150329	1	1.38021
159	2005	5.18802	0.6769	0	0.044121	-0.279055	1	1.39794
159	2006	5.00227	0.6972	0	0.00173566	-0.362121	1	1.41497
159	2007	5.08963	0.6972	0	0.00213827	-0.347639	1	1.43136
159	2008	5.33022	0.7104	0	0.00160958	-0.206477	1	1.44716
159	2009	5.32939	0.6699	0	0.0013884	-0.217318	1	1.4624
159	2010	5.37667	0.6699	0	0.00119574	-0.210432	1	1.47712
159	2011	5.42357	0.6912	0	0.00290658	-0.140032	1	1.49136
159	2012	5.25472	0.6912	0	0.00947259	-0.268313	1	1.50515
159	2013	5.34838	0.7183	0	0.00215602	-0.199251	1	1.51851
160	2002	0	0	0	0	-0.770196	0	0
160	2003	0	0	0	0	-0.770196	0	0
160	2004	0	0	0	0	-0.770196	0	0
160	2005	0	0	0	0	-0.770196	0	0
160	2006	0	0	0	0	-0.770196	0	0
160	2007	0	0	0	0	-0.770196	0	0
160	2008	0	0	0	0	-0.770196	0	0
160	2009	0	0	0	0	-0.770196	0	0
160	2010	6.22409	0	0	0.00234187	0.208909	0	0
160	2011	6.26022	0	0	0.296076	0.328098	0	0
160	2012	6.30146	0	0	0.320212	0.503919	0	0
160	2013	6.31775	0.575	0	0.556691	0.327142	0	0
161	2002	0	0	0	0	-0.881281	0	0.30103
161	2003	0	0	0	0	-0.881281	0	0.477121
161	2004	0	0	0	0	-0.881281	0	0.60206
161	2005	0	0	0	0	-0.881281	0	0.69897
161	2006	0	0	0	0	-0.881281	0	0.778151
161	2007	4.83742	0	0	0.297617	0.694635	0	0.845098
161	2008	5.00626	0	0	0.35993	0.718776	0	0.90309
161	2009	5.18247	0.2876	0.0479	0.0101254	0.650786	0	0.954243
161	2010	5.331	0.2505	0.0479	0.0466041	0.668005	0	1
161	2011	5.46417	0.2731	0.0479	0.0802241	0.781491	0	1.04139
161	2012	5.5751	0.241	0.0707	0.109515	0.637542	1	1.07918
161	2013	5.65858	0.2188	0.0707	0.149891	0.579407	1	1.11394
162	2002	0	0	0	0	-0.813143	0	1.36173
162	2003	0	0	0	0	-0.813143	0	1.38021
162	2004	5.20976	0	0	0.259593	-0.150204	0	1.39794
162	2005	5.28468	0	0	0.091015	0.0027089	0	1.41497
162	2006	5.32103	0	0	0.333822	0.217953	0	1.43136
162	2007	5.38139	0.7014	0.65	0.31452	0.289522	1	1.44716
162	2008	5.40949	0.7231	0.6505	0.332407	0.222859	1	1.4624
162	2009	5.36254	0.65	0.65	0.408133	0.0259325	1	1.47712
162	2010	5.42301	0.65	0.65	0.398866	0.0558876	1	1.49136
162	2011	5.46423	0.65	0.65	0.375571	0.0840165	1	1.50515
162	2012	5.47531	0.65	0.65	0.397834	0.0602011	1	1.51851
162	2013	5.46581	0.6906	0.65	0.414431	0.0214007	1	1.53148
163	2002	5.60788	0.4024	0.195	0.262221	0.191573	1	1.6902
163	2003	5.58946	0.4024	0.195	0.314265	0.124313	1	1.69897
163	2004	5.55643	0.4024	0.195	0.385294	0.0598372	1	1.70757
163	2005	5.51894	0.4024	0.195	0.387068	0.0005107	1	1.716
163	2006	5.4778	0.427	0.1192	0.363875	0.0272389	1	1.72428
163	2007	5.44651	0.427	0.1192	0.315266	0.0423261	1	1.73239
163	2008	5.41285	0.427	0.1192	0.406042	0.0955176	1	1.74036
163	2009	5.34615	0.427	0.1192	0.464756	0.110891	1	1.74819
163	2010	5.27459	0.3123	0.1233	0.461189	-0.0005107	1	1.75587
163	2011	5.267	0.3071	0.3051	0.596843	0.151183	1	1.76343
163	2012	5.20133	0.3048	0.3051	0.606743	0.173826	1	1.77085
163	2013	5.17899	0.6446	0	0.578787	0.15163	1	1.77815
